# Supplementary material for: Spatially resolved cell atlas of the mouse primary motor cortex by MERFISH
Source: Nature. 2021 Oct 6;598(7879):137–43. doi: 10.1038/s41586-021-03705-x (PMC8494645; doi:10.1038/s41586-021-03705-x)
Supplement: Supplementary file 3 — The list of genes imaged in this study. “Gene” is the common gene name. “Selection approach” represents how each gene was chosen. Manual: manually picked; MI: mutual information analysis; DE: differential expression analysis (See Methods). A gene can be chosen by one or more of the three approaches. [file 41586_2021_3705_MOESM3_ESM.xlsx]

## Sheet: Supplementary Table 1
Table S1: The list of genes imaged in this study.
Gene	Selection approach: 1. Manually picked based on prior literature (Manual) ; 2. Mutual information analysis based on sc/snRNA-seq data (MI) ; 3. Differential expression analysis based on sc/snRNA-seq data (DE)
1700022I11Rik	MI
1810046K07Rik	MI
5031425F14Rik	DE
5730522E02Rik	MI
Acta2	Manual, DE
Adam2	MI
Adamts2	DE
Adamts4	DE
Adra1b	DE
Alk	MI
Ankfn1	MI
Ano4	MI
Aqp4	Manual, DE
Asic4	DE
B4galnt2	MI
B4galnt3	MI
Barx2	DE
Bcl11b	MI
Bdnf	DE
Bgn	Manual
Blnk	DE
Bmpr1b	MI, DE
Brinp3	DE
C1ql3	MI
C1qtnf7	DE
Cacng5	DE
Calb2	Manual, DE
Camk2d	MI
Car3	Manual, DE
Cbln2	DE
Cbln4	DE
Ccbe1	MI
Ccdc162	MI
Ccdc3	DE
Ccdc80	DE
Ccnb1	MI
Cd14	Manual
Cd24a	DE
Cdca7	DE
Cdcp1	MI
Cdh12	MI, DE
Cdh13	DE
Cdh20	DE
Cdh9	DE
Ceacam9	DE
Cemip	MI, DE
Chat	Manual, DE
Chn2	DE
Chodl	Manual, DE
Chrm2	MI
Chrna2	Manual, DE
Cldn5	Manual, DE
Clrn1	DE
Cntnap5b	MI
Cobll1	DE
Col14a1	DE
Col15a1	DE
Col23a1	DE
Col24a1	DE
Col25a1	MI
Corin	MI
Cplx3	DE
Crhr2	Manual, DE
Crispld2	Manual, DE
Cspg4	Manual
Ctss	Manual, DE
Cux2	Manual, MI, DE
Cxcl14	DE
Daam2	MI
Dmkn	DE
Dnase1l3	MI
Dscaml1	MI
Egfem1	MI
Egfr	Manual, DE
Egln3	MI, DE
Egr2	DE
Elfn1	MI
Enpp6	Manual
Epha7	DE
Fam19a2	MI
Fam84b	Manual, DE
Fbxl7	MI
Fezf2	Manual, DE
Flrt3	DE
Flt1	Manual
Fndc7	MI
Fosb	DE
Foxp2	Manual, DE
Frem2	MI
Fst	DE
Gfap	Manual
Glra1	MI
Gpc6	MI, DE
Grik1	DE
Grin3a	MI
Grm1	DE
Grm8	DE
Hpse	Manual, DE
Hs3st5	DE
Igf2	Manual, DE
Igfbp4	DE
Igfbp5	DE
Ikzf2	DE
Il1rapl2	MI, DE
Il4ra	MI
Inpp4b	MI
Iqgap2	MI
Itgb8	DE
Kcng1	MI, DE
Kcnj8	Manual, DE
L3mbtl4	MI
Lama3	DE
Lhx6	Manual, DE
Lmo1	Manual, DE
Lsp1	Manual, DE
Ltf	MI
Luzp2	DE
Lypd1	MI, DE
Lyzl4	MI
2020-03-01	MI, DE
Marcksl1	DE
Meis2	MI
Moxd1	DE
Mrc1	Manual
Mrgprx2	MI
Muc20	MI
Myh14	MI
Ndst4	MI
Nhs	MI
Nkain3	MI
Nnmt	DE
Nos1	DE
Npas1	MI
Npnt	DE
Npsr1	MI, DE
Npy2r	DE
Nr2f2	MI, DE
Nr4a1	DE
Nr4a2	DE
Ntng2	MI
Nxph1	DE
Nxph2	Manual, DE
Nxph4	Manual, DE
Olah	MI
Olfm3	DE
Opalin	Manual
Oprk1	MI
Osr1	Manual, DE
Otof	Manual, DE
Parm1	DE
Pcdh8	DE
Pde11a	MI
Pdgfc	MI
Pdgfra	Manual
Pdlim5	DE
Phactr2	DE
Plch1	MI
Plcxd3	MI
Pld5	DE
Plekhg3	MI
Pou3f1	DE
Pou3f3	DE
Pou6f2	MI
Prdm8	DE
Prok2	DE
Prokr2	DE
Prox1	Manual, DE
Prr16	DE
Prss12	DE
Prss23	DE
Ptger3	MI
Ptprk	DE
Ptprm	MI, DE
Ptprt	MI, DE
Ptpru	DE
Pxdc1	DE
Ramp1	DE
Reln	MI, DE
Rerg	DE
Rfx3	DE
Rgs5	DE
Rgs6	MI
Rnf152	DE
Ror1	DE
Rorb	Manual
Rspo1	Manual, DE
Rxfp1	Manual, DE
Rxfp2	MI
Satb2	Manual
Scgn	DE
Sema3e	DE
Sema5a	DE
Serpinf1	Manual, DE
Sertm1	DE
Sgcd	MI
Shisa9	DE
Slc17a6	Manual
Slc17a8	Manual
Slc25a13	DE
Slc30a3	Manual, DE
Slc32a1	Manual
Slc44a5	MI
Slco5a1	DE
Sncg	Manual, DE
Sox10	Manual, DE
Sox6	Manual, MI
Sp8	DE
Spon1	DE
St6galnac5	MI, DE
Sulf1	Manual, MI, DE
Sulf2	MI
Syndig1	DE
Syt10	DE
Syt6	Manual, MI, DE
Tbc1d4	MI
Tcap	Manual, DE
Teddm3	DE
Tenm3	MI
Th	Manual, DE
Thbs2	DE
Thsd7a	MI, DE
Timp3	DE
Tmem163	MI
Tmtc2	MI
Tnfaip6	DE
Tox	MI
Trp53i11	MI, DE
Trpc4	MI
Trpc6	DE
Tshz2	Manual, DE
Tunar	DE
Ubash3b	DE
Unc13c	DE
Unc5b	MI, DE
Unc5d	DE
Ust	DE
Vipr2	Manual
Vtn	Manual
Vwc2	MI, DE
Wipf3	DE
Wnt7b	MI
Zfp804b	MI
Vip	Manual, DE
Sst	Manual, DE
Calb1	Manual, DE
Rab3b	DE
Gad2	Manual, DE
Slc17a7	Manual, DE
Tac2	DE
Penk	DE
Lamp5	Manual, DE
Cd52	DE
Rprml	DE
Mup5	DE
Cnr1	DE
Gad1	Manual
Pvalb	Manual, DE
Igfbp6	DE
