# Supplementary material for: Spatially resolved cell atlas of the mouse primary motor cortex by MERFISH
Source: Nature. 2021 Oct 6;598(7879):137–43. doi: 10.1038/s41586-021-03705-x (PMC8494645; doi:10.1038/s41586-021-03705-x)
Supplement: Supplementary file 4 — Encoding probes for the 258 genes imaged by MERFISH. “Gene name” contains the common gene name. “Gene id” is the Ensembl transcript identifier of the gene. “Sequence” contains the sequence of each encoding probe designed to the given gene. [file 41586_2021_3705_MOESM4_ESM.xlsx]

## Sheet: Supplementary Table 2
Table S2: Encoding probes for the 258 genes imaged by MERFISH.
Gene name	Gene id	Sequence
1700022I11Rik	ENSMUST00000030163	CGCGGTGGTGGTACGACATG A AGAGTGAGTAGTAGTGGAGT GTTAAGAACTGGGGAGCTGGAAAATGAGTG A AGGGTGTGTTTGTAAAGGGT AGCGCAACTAGGACGGACAA
1700022I11Rik	ENSMUST00000030163	CGCGGTGGTGGTACGACATG A AGGAGGAGGGTAATGATAGA GGAGGCTTCTCTTTCTAGTACATTTCTGCA A AGAGTGAGTAGTAGTGGAGT AGCGCAACTAGGACGGACAA
1700022I11Rik	ENSMUST00000030163	CGCGGTGGTGGTACGACATG A AGAGTGAGTAGTAGTGGAGT TTTTGGAGTTCAGGCTGTGGGTACAGACCT A TGGGAGGATTGAGATGAGTT AGCGCAACTAGGACGGACAA
1700022I11Rik	ENSMUST00000030163	CGCGGTGGTGGTACGACATG A AGGGTGTGTTTGTAAAGGGT GCTTCTGATCTAGGGACATCATCCACAGTA A AGGAGGAGGGTAATGATAGA AGCGCAACTAGGACGGACAA
1700022I11Rik	ENSMUST00000030163	CGCGGTGGTGGTACGACATG A AGGGTGTGTTTGTAAAGGGT TTCTGTGTAAACCACTGTGTGTGTACCTCT A TGGGAGGATTGAGATGAGTT AGCGCAACTAGGACGGACAA
1700022I11Rik	ENSMUST00000030163	CGCGGTGGTGGTACGACATG A AGGAGGAGGGTAATGATAGA TAGTAAGTTGAGGAGTGGTAACAGGGAAGC A TGGGAGGATTGAGATGAGTT AGCGCAACTAGGACGGACAA
1700022I11Rik	ENSMUST00000030163	CGCGGTGGTGGTACGACATG A AGGGTGTGTTTGTAAAGGGT ACTCTAATAAGATTCTTTGGGGGCCCATTA A AGAGTGAGTAGTAGTGGAGT AGCGCAACTAGGACGGACAA
1700022I11Rik	ENSMUST00000030163	CGCGGTGGTGGTACGACATG A AGAGTGAGTAGTAGTGGAGT ACTCTCTGGCATTCTGTCAGGGAAATTGGG A AGGAGGAGGGTAATGATAGA AGCGCAACTAGGACGGACAA
1700022I11Rik	ENSMUST00000030163	CGCGGTGGTGGTACGACATG A AGAGTGAGTAGTAGTGGAGT GAGGCTTTTGGGTGTTCATTTTGTTTCATG A TGGGAGGATTGAGATGAGTT AGCGCAACTAGGACGGACAA
1700022I11Rik	ENSMUST00000030163	CGCGGTGGTGGTACGACATG A AGGAGGAGGGTAATGATAGA GCCTCTTCCTCCAGACCTCAGATGAATATA A AGGGTGTGTTTGTAAAGGGT AGCGCAACTAGGACGGACAA
1700022I11Rik	ENSMUST00000030163	CGCGGTGGTGGTACGACATG A TGGGAGGATTGAGATGAGTT TGAGATTGGAAGCTCATAGATCTGAAGGTT A AGGGTGTGTTTGTAAAGGGT AGCGCAACTAGGACGGACAA
1700022I11Rik	ENSMUST00000030163	CGCGGTGGTGGTACGACATG A TGGGAGGATTGAGATGAGTT AACCTCGGCATAGAGGCCTCTGCTGGTCTG A AGGAGGAGGGTAATGATAGA AGCGCAACTAGGACGGACAA
1700022I11Rik	ENSMUST00000030163	CGCGGTGGTGGTACGACATG A AGAGTGAGTAGTAGTGGAGT CTGCTGTAGTTTGTTCAGTCTGAGCTTTAA A AGGGTGTGTTTGTAAAGGGT AGCGCAACTAGGACGGACAA
1700022I11Rik	ENSMUST00000030163	CGCGGTGGTGGTACGACATG A AGAGTGAGTAGTAGTGGAGT ATCTGAGGGCTCTCCCATGCCTGAACAGTT A AGGAGGAGGGTAATGATAGA AGCGCAACTAGGACGGACAA
1700022I11Rik	ENSMUST00000030163	CGCGGTGGTGGTACGACATG A TGGGAGGATTGAGATGAGTT TCTTTTTGCACTGTGGTTTGGCAGAGAGTT A AGAGTGAGTAGTAGTGGAGT AGCGCAACTAGGACGGACAA
1700022I11Rik	ENSMUST00000030163	CGCGGTGGTGGTACGACATG A AGGGTGTGTTTGTAAAGGGT AGCAAAGGCTTAAGATTGGAGGATACCAGT A AGGAGGAGGGTAATGATAGA AGCGCAACTAGGACGGACAA
1700022I11Rik	ENSMUST00000030163	CGCGGTGGTGGTACGACATG A TGGGAGGATTGAGATGAGTT ATGAGGAATCAGATGTCCACAGGTGTTTTT A AGGGTGTGTTTGTAAAGGGT AGCGCAACTAGGACGGACAA
1700022I11Rik	ENSMUST00000030163	CGCGGTGGTGGTACGACATG A TGGGAGGATTGAGATGAGTT GATACAACAGAAAGGCAAAAGGCAATTCTG A AGGAGGAGGGTAATGATAGA AGCGCAACTAGGACGGACAA
1700022I11Rik	ENSMUST00000030163	CGCGGTGGTGGTACGACATG A AGAGTGAGTAGTAGTGGAGT TTAGTGGGTGATCCTAATCTTGCAGTCCTT A AGGGTGTGTTTGTAAAGGGT AGCGCAACTAGGACGGACAA
1700022I11Rik	ENSMUST00000030163	CGCGGTGGTGGTACGACATG A AGGAGGAGGGTAATGATAGA GTGCAGAAAGTCTTTCTTTGGGGTTAACAT A AGAGTGAGTAGTAGTGGAGT AGCGCAACTAGGACGGACAA
1700022I11Rik	ENSMUST00000030163	CGCGGTGGTGGTACGACATG A AGAGTGAGTAGTAGTGGAGT GTTGTAGCCCCTTGCCTTGTGTCATTTTAT A TGGGAGGATTGAGATGAGTT AGCGCAACTAGGACGGACAA
1700022I11Rik	ENSMUST00000030163	CGCGGTGGTGGTACGACATG A AGGAGGAGGGTAATGATAGA TTCACTTGAGACAGGTCTCCTGTGGGGTTG A AGGGTGTGTTTGTAAAGGGT AGCGCAACTAGGACGGACAA
1700022I11Rik	ENSMUST00000030163	CGCGGTGGTGGTACGACATG A TGGGAGGATTGAGATGAGTT AGAAGAGGAGTGCAAGCAATGAGGGGCCTG A AGGGTGTGTTTGTAAAGGGT AGCGCAACTAGGACGGACAA
1700022I11Rik	ENSMUST00000030163	CGCGGTGGTGGTACGACATG A TGGGAGGATTGAGATGAGTT CAGGCCTGGGCAGGATTGTTTTCCCTTGTG A AGGAGGAGGGTAATGATAGA AGCGCAACTAGGACGGACAA
1700022I11Rik	ENSMUST00000030163	CGCGGTGGTGGTACGACATG A AGGGTGTGTTTGTAAAGGGT CATTGGCCCAGGAATCCTTTGTCCACTCTG A AGAGTGAGTAGTAGTGGAGT AGCGCAACTAGGACGGACAA
1700022I11Rik	ENSMUST00000030163	CGCGGTGGTGGTACGACATG A AGAGTGAGTAGTAGTGGAGT GGCTAGGAGATGAAACTATGTCAGCATAGA A AGGAGGAGGGTAATGATAGA AGCGCAACTAGGACGGACAA
1700022I11Rik	ENSMUST00000030163	CGCGGTGGTGGTACGACATG A TGGGAGGATTGAGATGAGTT AGTCACGGGTACTGTGAGTTGGCAAGGGGC A AGAGTGAGTAGTAGTGGAGT AGCGCAACTAGGACGGACAA
1700022I11Rik	ENSMUST00000030163	CGCGGTGGTGGTACGACATG A AGGAGGAGGGTAATGATAGA TCTGCTCCTTTGTCTCCCATAAAGCTTTAG A AGGGTGTGTTTGTAAAGGGT AGCGCAACTAGGACGGACAA
1700022I11Rik	ENSMUST00000030163	CGCGGTGGTGGTACGACATG A AGGGTGTGTTTGTAAAGGGT CATTAGGGGGTCAGAAGCTTGGGGAATGCC A TGGGAGGATTGAGATGAGTT AGCGCAACTAGGACGGACAA
1700022I11Rik	ENSMUST00000030163	CGCGGTGGTGGTACGACATG A TGGGAGGATTGAGATGAGTT GGAGCCTCTTGTGATAAGGATGAGAGCTGC A AGGAGGAGGGTAATGATAGA AGCGCAACTAGGACGGACAA
1700022I11Rik	ENSMUST00000030163	CGCGGTGGTGGTACGACATG A AGAGTGAGTAGTAGTGGAGT AACAGAATTTGGAGATGGACTGCATTCCCA A AGGGTGTGTTTGTAAAGGGT AGCGCAACTAGGACGGACAA
1700022I11Rik	ENSMUST00000030163	CGCGGTGGTGGTACGACATG A AGAGTGAGTAGTAGTGGAGT GATTATGTTGATGGAGTCTGAGGTCCCCTG A AGGAGGAGGGTAATGATAGA AGCGCAACTAGGACGGACAA
1700022I11Rik	ENSMUST00000030163	CGCGGTGGTGGTACGACATG A AGAGTGAGTAGTAGTGGAGT TGTATCCCAGGTTTTCCCTGACATCCTTAG A TGGGAGGATTGAGATGAGTT AGCGCAACTAGGACGGACAA
1700022I11Rik	ENSMUST00000030163	CGCGGTGGTGGTACGACATG A AGGAGGAGGGTAATGATAGA ATGGTCAGACACCTCTGAGACGGCCTCTCC A AGGGTGTGTTTGTAAAGGGT AGCGCAACTAGGACGGACAA
1700022I11Rik	ENSMUST00000030163	CGCGGTGGTGGTACGACATG A TGGGAGGATTGAGATGAGTT TCAGAGGCCCAGGGACTGCCTGAGGTTTCT A AGGGTGTGTTTGTAAAGGGT AGCGCAACTAGGACGGACAA
1700022I11Rik	ENSMUST00000030163	CGCGGTGGTGGTACGACATG A TGGGAGGATTGAGATGAGTT GGTCTCCAGAAGGTTCACTTATGTGAAACT A AGGAGGAGGGTAATGATAGA AGCGCAACTAGGACGGACAA
1700022I11Rik	ENSMUST00000030163	CGCGGTGGTGGTACGACATG A AGAGTGAGTAGTAGTGGAGT GAGAAGCTGCTGAGCAAGGGCCGAATGTGG A AGGGTGTGTTTGTAAAGGGT AGCGCAACTAGGACGGACAA
1700022I11Rik	ENSMUST00000030163	CGCGGTGGTGGTACGACATG A AGAGTGAGTAGTAGTGGAGT CTCATCAGCCTTCACATGACCCAGCCCTGG A AGGAGGAGGGTAATGATAGA AGCGCAACTAGGACGGACAA
1700022I11Rik	ENSMUST00000030163	CGCGGTGGTGGTACGACATG A TGGGAGGATTGAGATGAGTT CAGCCTCTTACTTTTCTGAGACCGCTGCTC A AGAGTGAGTAGTAGTGGAGT AGCGCAACTAGGACGGACAA
1700022I11Rik	ENSMUST00000030163	CGCGGTGGTGGTACGACATG A AGGGTGTGTTTGTAAAGGGT GTGTCAGGTATGATTCTCTTGTAGCCCTTA A AGGAGGAGGGTAATGATAGA AGCGCAACTAGGACGGACAA
1700022I11Rik	ENSMUST00000030163	CGCGGTGGTGGTACGACATG A TGGGAGGATTGAGATGAGTT TGCTCTACCAGAAGCTTGTGCCTGAGGCTG A AGGGTGTGTTTGTAAAGGGT AGCGCAACTAGGACGGACAA
1700022I11Rik	ENSMUST00000030163	CGCGGTGGTGGTACGACATG A AGGAGGAGGGTAATGATAGA AGTGGGACACACATAGGTGTGGCTTCATAG A TGGGAGGATTGAGATGAGTT AGCGCAACTAGGACGGACAA
1700022I11Rik	ENSMUST00000030163	CGCGGTGGTGGTACGACATG A AGGGTGTGTTTGTAAAGGGT AGTTGAGAACCGGGTGCTATTTCTTCCAGA A AGAGTGAGTAGTAGTGGAGT AGCGCAACTAGGACGGACAA
1700022I11Rik	ENSMUST00000030163	CGCGGTGGTGGTACGACATG A AGAGTGAGTAGTAGTGGAGT GGATGGGATTTGGACCATCGCCTTCCGTTT A AGGAGGAGGGTAATGATAGA AGCGCAACTAGGACGGACAA
1700022I11Rik	ENSMUST00000030163	CGCGGTGGTGGTACGACATG A TGGGAGGATTGAGATGAGTT AAACCCACGTGGAAGTCCAGGGTTGGAGTT A AGAGTGAGTAGTAGTGGAGT AGCGCAACTAGGACGGACAA
1700022I11Rik	ENSMUST00000030163	CGCGGTGGTGGTACGACATG A AGGAGGAGGGTAATGATAGA TCTACTCCACTGCCAGGCGTGGATCACAGG A AGGGTGTGTTTGTAAAGGGT AGCGCAACTAGGACGGACAA
1700022I11Rik	ENSMUST00000030163	CGCGGTGGTGGTACGACATG A TGGGAGGATTGAGATGAGTT TCTATTTCCCTACCCACACCTGACTTGGTT A AGGGTGTGTTTGTAAAGGGT AGCGCAACTAGGACGGACAA
1700022I11Rik	ENSMUST00000030163	CGCGGTGGTGGTACGACATG A TGGGAGGATTGAGATGAGTT TTGGCTTCTGAGAGGCCAGGCTGGATAGGC A AGGAGGAGGGTAATGATAGA AGCGCAACTAGGACGGACAA
1700022I11Rik	ENSMUST00000030163	CGCGGTGGTGGTACGACATG A AGGGTGTGTTTGTAAAGGGT AAGCAGGTGCTGGGATAGGCTCTGAGCTGG A AGAGTGAGTAGTAGTGGAGT AGCGCAACTAGGACGGACAA
1700022I11Rik	ENSMUST00000030163	CGCGGTGGTGGTACGACATG A AGAGTGAGTAGTAGTGGAGT TTCAGAAATGGCGGCTCAGAAGACGAACAT A AGGAGGAGGGTAATGATAGA AGCGCAACTAGGACGGACAA
1700022I11Rik	ENSMUST00000030163	CGCGGTGGTGGTACGACATG A AGAGTGAGTAGTAGTGGAGT CAGACTGAGAGGATGCATCTGTTGGGAACA A TGGGAGGATTGAGATGAGTT AGCGCAACTAGGACGGACAA
1700022I11Rik	ENSMUST00000030163	CGCGGTGGTGGTACGACATG A AGGAGGAGGGTAATGATAGA AAAGGGCAAGGATTCTGGGTCTCACCGGCC A AGGGTGTGTTTGTAAAGGGT AGCGCAACTAGGACGGACAA
1700022I11Rik	ENSMUST00000030163	CGCGGTGGTGGTACGACATG A AGGGTGTGTTTGTAAAGGGT GGGTTCTCTATGGGGCTAACTCTAAGGGGT A TGGGAGGATTGAGATGAGTT AGCGCAACTAGGACGGACAA
1700022I11Rik	ENSMUST00000030163	CGCGGTGGTGGTACGACATG A AGGAGGAGGGTAATGATAGA GCTCAGTTTCAGAATGTGGCTCTTGTGACA A TGGGAGGATTGAGATGAGTT AGCGCAACTAGGACGGACAA
1700022I11Rik	ENSMUST00000030163	CGCGGTGGTGGTACGACATG A AGGGTGTGTTTGTAAAGGGT TGGGGGATGACTACTTGAAGAGCAGGGGTG A AGAGTGAGTAGTAGTGGAGT AGCGCAACTAGGACGGACAA
1700022I11Rik	ENSMUST00000030163	CGCGGTGGTGGTACGACATG A AGAGTGAGTAGTAGTGGAGT GACAGGCAGGGCTTCTGCCCTTTGAACTTT A AGGAGGAGGGTAATGATAGA AGCGCAACTAGGACGGACAA
1700022I11Rik	ENSMUST00000030163	CGCGGTGGTGGTACGACATG A TGGGAGGATTGAGATGAGTT ATGTGCCCACACCAAGCTTTAGATTTAAGT A AGAGTGAGTAGTAGTGGAGT AGCGCAACTAGGACGGACAA
1700022I11Rik	ENSMUST00000030163	CGCGGTGGTGGTACGACATG A AGGGTGTGTTTGTAAAGGGT GGTATAGGAGGGGAAGGTGGAGATTGGACT A AGGAGGAGGGTAATGATAGA AGCGCAACTAGGACGGACAA
1700022I11Rik	ENSMUST00000030163	CGCGGTGGTGGTACGACATG A AGGGTGTGTTTGTAAAGGGT GAGGTCTATGCACACCCAGAAACTTATCTA A TGGGAGGATTGAGATGAGTT AGCGCAACTAGGACGGACAA
1700022I11Rik	ENSMUST00000030163	CGCGGTGGTGGTACGACATG A TGGGAGGATTGAGATGAGTT AGTGGGCTTGCAGTTGGCATTGCAGTTTCA A AGGAGGAGGGTAATGATAGA AGCGCAACTAGGACGGACAA
1700022I11Rik	ENSMUST00000030163	CGCGGTGGTGGTACGACATG A AGGGTGTGTTTGTAAAGGGT AACTGGGGATGCAGAAACACAATGGTTTTT A AGAGTGAGTAGTAGTGGAGT AGCGCAACTAGGACGGACAA
1700022I11Rik	ENSMUST00000030163	CGCGGTGGTGGTACGACATG A AGGAGGAGGGTAATGATAGA TGCTTTGTTGGAATCCAAGGACAGCACTTA A AGAGTGAGTAGTAGTGGAGT AGCGCAACTAGGACGGACAA
1700022I11Rik	ENSMUST00000030163	CGCGGTGGTGGTACGACATG A AGAGTGAGTAGTAGTGGAGT TTGTCTCTTACCAGAGACCAGAAGCCCTGT A TGGGAGGATTGAGATGAGTT AGCGCAACTAGGACGGACAA
1700022I11Rik	ENSMUST00000030163	CGCGGTGGTGGTACGACATG A AGGGTGTGTTTGTAAAGGGT GAGCAGAGAAAAAGCTGGAGCCTGGCAGTT A AGGAGGAGGGTAATGATAGA AGCGCAACTAGGACGGACAA
1700022I11Rik	ENSMUST00000030163	CGCGGTGGTGGTACGACATG A TGGGAGGATTGAGATGAGTT GAGCTCAGAGGCCAAGAAGTTATTTTTTCT A AGGGTGTGTTTGTAAAGGGT AGCGCAACTAGGACGGACAA
1700022I11Rik	ENSMUST00000030163	CGCGGTGGTGGTACGACATG A TGGGAGGATTGAGATGAGTT ATATCCAGGGGGAGTTCCTGGAGGGCCAGT A AGGAGGAGGGTAATGATAGA AGCGCAACTAGGACGGACAA
1700022I11Rik	ENSMUST00000030163	CGCGGTGGTGGTACGACATG A AGGGTGTGTTTGTAAAGGGT CCACATTTCTCTGCTTTGGACTTTCTGGAA A AGAGTGAGTAGTAGTGGAGT AGCGCAACTAGGACGGACAA
1700022I11Rik	ENSMUST00000030163	CGCGGTGGTGGTACGACATG A AGGAGGAGGGTAATGATAGA TAAAGGGGGCTAGAGGTGTTTTATGGGGAC A AGAGTGAGTAGTAGTGGAGT AGCGCAACTAGGACGGACAA
1700022I11Rik	ENSMUST00000030163	CGCGGTGGTGGTACGACATG A AGAGTGAGTAGTAGTGGAGT TTTATATGCTAGGATGCCCCACTGAGCTTC A TGGGAGGATTGAGATGAGTT AGCGCAACTAGGACGGACAA
1700022I11Rik	ENSMUST00000030163	CGCGGTGGTGGTACGACATG A AGGAGGAGGGTAATGATAGA GGAACTCTGAGCTTTATGCTCAAACTTTCT A AGGGTGTGTTTGTAAAGGGT AGCGCAACTAGGACGGACAA
1700022I11Rik	ENSMUST00000030163	CGCGGTGGTGGTACGACATG A TGGGAGGATTGAGATGAGTT GTCAGATAAGACTCCTTCGGGGCTGGGTTC A AGGGTGTGTTTGTAAAGGGT AGCGCAACTAGGACGGACAA
1700022I11Rik	ENSMUST00000030163	CGCGGTGGTGGTACGACATG A AGGAGGAGGGTAATGATAGA CAGAGAACCTGATGGGTGACAGGAAGCTGG A TGGGAGGATTGAGATGAGTT AGCGCAACTAGGACGGACAA
1700022I11Rik	ENSMUST00000030163	CGCGGTGGTGGTACGACATG A AGGGTGTGTTTGTAAAGGGT CTCCCTCTCTTTTGGGTTGAAAGTAGTACT A AGAGTGAGTAGTAGTGGAGT AGCGCAACTAGGACGGACAA
1700022I11Rik	ENSMUST00000030163	CGCGGTGGTGGTACGACATG A AGAGTGAGTAGTAGTGGAGT ATGTGAACCTGGGGATTTGAAAGTGGGGCT A AGGAGGAGGGTAATGATAGA AGCGCAACTAGGACGGACAA
1700022I11Rik	ENSMUST00000030163	CGCGGTGGTGGTACGACATG A AGAGTGAGTAGTAGTGGAGT CCATACTTTACGGACTGGATTTAGTTGGCA A TGGGAGGATTGAGATGAGTT AGCGCAACTAGGACGGACAA
1700022I11Rik	ENSMUST00000030163	CGCGGTGGTGGTACGACATG A AGGGTGTGTTTGTAAAGGGT TGATTCTCAGAGACAGAAGGAACCTCTTTG A AGGAGGAGGGTAATGATAGA AGCGCAACTAGGACGGACAA
1700022I11Rik	ENSMUST00000030163	CGCGGTGGTGGTACGACATG A AGGGTGTGTTTGTAAAGGGT CCATCCTCTGGGGGATTCTCTCTCTGGTAG A TGGGAGGATTGAGATGAGTT AGCGCAACTAGGACGGACAA
1700022I11Rik	ENSMUST00000030163	CGCGGTGGTGGTACGACATG A TGGGAGGATTGAGATGAGTT TGCTGTACAAGAGCTGGCGATGGGTTGAGG A AGGAGGAGGGTAATGATAGA AGCGCAACTAGGACGGACAA
1700022I11Rik	ENSMUST00000030163	CGCGGTGGTGGTACGACATG A AGAGTGAGTAGTAGTGGAGT TCTGACAGGGTGTCTAGAGGAGGGGATGGC A AGGGTGTGTTTGTAAAGGGT AGCGCAACTAGGACGGACAA
1700022I11Rik	ENSMUST00000030163	CGCGGTGGTGGTACGACATG A AGAGTGAGTAGTAGTGGAGT AGGATTCACTGCTGGAGGATTGGGGCCCTG A AGGAGGAGGGTAATGATAGA AGCGCAACTAGGACGGACAA
1700022I11Rik	ENSMUST00000030163	CGCGGTGGTGGTACGACATG A AGAGTGAGTAGTAGTGGAGT TCTTCCAAAATATGGGCTTCAGGGGTAGGA A TGGGAGGATTGAGATGAGTT AGCGCAACTAGGACGGACAA
1700022I11Rik	ENSMUST00000030163	CGCGGTGGTGGTACGACATG A AGGGTGTGTTTGTAAAGGGT TGGGTTATGGGATACTGGGTGCCAATATTA A AGGAGGAGGGTAATGATAGA AGCGCAACTAGGACGGACAA
1700022I11Rik	ENSMUST00000030163	CGCGGTGGTGGTACGACATG A AGGGTGTGTTTGTAAAGGGT CTACTGACTCCTTAGGCGTACAGTTGCACT A TGGGAGGATTGAGATGAGTT AGCGCAACTAGGACGGACAA
1700022I11Rik	ENSMUST00000030163	CGCGGTGGTGGTACGACATG A AGGAGGAGGGTAATGATAGA AGCAGGTTGTACGCAGGTGGAAAGGGGACT A TGGGAGGATTGAGATGAGTT AGCGCAACTAGGACGGACAA
1700022I11Rik	ENSMUST00000030163	CGCGGTGGTGGTACGACATG A AGAGTGAGTAGTAGTGGAGT TCAAACCTATCTAGGACTTCCTGAGGGTTA A AGGGTGTGTTTGTAAAGGGT AGCGCAACTAGGACGGACAA
1700022I11Rik	ENSMUST00000030163	CGCGGTGGTGGTACGACATG A AGAGTGAGTAGTAGTGGAGT CTGGAGACTTAGAAACATGTGGGTGCTCTC A AGGAGGAGGGTAATGATAGA AGCGCAACTAGGACGGACAA
1700022I11Rik	ENSMUST00000030163	CGCGGTGGTGGTACGACATG A TGGGAGGATTGAGATGAGTT TTGCATTCCCATTGAGGCTTAAATCCAGAC A AGAGTGAGTAGTAGTGGAGT AGCGCAACTAGGACGGACAA
1700022I11Rik	ENSMUST00000030163	CGCGGTGGTGGTACGACATG A AGGGTGTGTTTGTAAAGGGT ATTCTTCATGAACCCTCCAGCAGGCTCAAC A AGGAGGAGGGTAATGATAGA AGCGCAACTAGGACGGACAA
1700022I11Rik	ENSMUST00000030163	CGCGGTGGTGGTACGACATG A TGGGAGGATTGAGATGAGTT TTGCAAAGTCTGGCAGAGAGACAGAGGGAA A AGGGTGTGTTTGTAAAGGGT AGCGCAACTAGGACGGACAA
1700022I11Rik	ENSMUST00000030163	CGCGGTGGTGGTACGACATG A AGGAGGAGGGTAATGATAGA TTCTTTGTGTTGTCAGTATTCTTCCCTGTG A TGGGAGGATTGAGATGAGTT AGCGCAACTAGGACGGACAA
1700022I11Rik	ENSMUST00000030163	CGCGGTGGTGGTACGACATG A AGAGTGAGTAGTAGTGGAGT AGAGGAAGGTCCCCAAGATTCTAGAGTTAG A AGGGTGTGTTTGTAAAGGGT AGCGCAACTAGGACGGACAA
1700022I11Rik	ENSMUST00000030163	CGCGGTGGTGGTACGACATG A AGGAGGAGGGTAATGATAGA GGTGTACCCTTCAGTTGAGCCTCAGATCCC A AGAGTGAGTAGTAGTGGAGT AGCGCAACTAGGACGGACAA
1810046K07Rik	ENSMUST00000039959	CGCGGTGGTGGTACGACATG A GGGTTGATTAGTGGTAGAAA CAGGCCATACTGCCATCTTCTTTTGTCCAA A TGAAAGGAATGGGTTGTGGT AGCGCAACTAGGACGGACAA
1810046K07Rik	ENSMUST00000039959	CGCGGTGGTGGTACGACATG A TGAAAGGAATGGGTTGTGGT TGGAGGTGAGGTAGGGTACCCTGGTGTGTG A TGTGGAGGGATTGAAGGATA AGCGCAACTAGGACGGACAA
1810046K07Rik	ENSMUST00000039959	CGCGGTGGTGGTACGACATG A AGTTGAGGTGGGAGAGTATT CAACTGGTGCTGGGTGGCAAACTCTGCAGG A TGAAAGGAATGGGTTGTGGT AGCGCAACTAGGACGGACAA
1810046K07Rik	ENSMUST00000039959	CGCGGTGGTGGTACGACATG A GGGTTGATTAGTGGTAGAAA GTGCTGGGTGCTGCTTCCTGACTCCAGTTG A TGTGGAGGGATTGAAGGATA AGCGCAACTAGGACGGACAA
1810046K07Rik	ENSMUST00000039959	CGCGGTGGTGGTACGACATG A GGGTTGATTAGTGGTAGAAA TCGAGGTGCTGAACAGGGAACTGGGTGTGG A AGTTGAGGTGGGAGAGTATT AGCGCAACTAGGACGGACAA
1810046K07Rik	ENSMUST00000039959	CGCGGTGGTGGTACGACATG A AGTTGAGGTGGGAGAGTATT TGGGGTCTGGCTGGCTGAGACCATCTGGTA A TGTGGAGGGATTGAAGGATA AGCGCAACTAGGACGGACAA
1810046K07Rik	ENSMUST00000039959	CGCGGTGGTGGTACGACATG A TGAAAGGAATGGGTTGTGGT CCAACTTCTCTATAAGGATGCAGAAGTCCT A GGGTTGATTAGTGGTAGAAA AGCGCAACTAGGACGGACAA
1810046K07Rik	ENSMUST00000039959	CGCGGTGGTGGTACGACATG A TGAAAGGAATGGGTTGTGGT ATCTCCTGACACCATAGTAACCTGACATCA A TGTGGAGGGATTGAAGGATA AGCGCAACTAGGACGGACAA
1810046K07Rik	ENSMUST00000039959	CGCGGTGGTGGTACGACATG A AGTTGAGGTGGGAGAGTATT TCCGGCACTCATAAGAGCCCCAGGCCATAC A TGAAAGGAATGGGTTGTGGT AGCGCAACTAGGACGGACAA
1810046K07Rik	ENSMUST00000039959	CGCGGTGGTGGTACGACATG A TGTGGAGGGATTGAAGGATA TGGCATCTGGATGAACGGAGGCTGGGAGGA A GGGTTGATTAGTGGTAGAAA AGCGCAACTAGGACGGACAA
1810046K07Rik	ENSMUST00000039959	CGCGGTGGTGGTACGACATG A GGGTTGATTAGTGGTAGAAA CCATCTGGTACCGTCTGTTCCCAGGAGTCT A AGTTGAGGTGGGAGAGTATT AGCGCAACTAGGACGGACAA
1810046K07Rik	ENSMUST00000039959	CGCGGTGGTGGTACGACATG A AGTTGAGGTGGGAGAGTATT GCACTGACAGAATTGTGGCTTAAACTGAAA A TGTGGAGGGATTGAAGGATA AGCGCAACTAGGACGGACAA
1810046K07Rik	ENSMUST00000039959	CGCGGTGGTGGTACGACATG A TGAAAGGAATGGGTTGTGGT TGAGAAATGTCCTTAGGGAGGGGTCCTGAA A GGGTTGATTAGTGGTAGAAA AGCGCAACTAGGACGGACAA
1810046K07Rik	ENSMUST00000039959	CGCGGTGGTGGTACGACATG A TGAAAGGAATGGGTTGTGGT TTTTGTCCAAGGTGAAGGATCATGAAGAGA A TGTGGAGGGATTGAAGGATA AGCGCAACTAGGACGGACAA
1810046K07Rik	ENSMUST00000039959	CGCGGTGGTGGTACGACATG A TGAAAGGAATGGGTTGTGGT ATGAAAGACGTGAAGGGGTATGGAGGTGAG A AGTTGAGGTGGGAGAGTATT AGCGCAACTAGGACGGACAA
1810046K07Rik	ENSMUST00000039959	CGCGGTGGTGGTACGACATG A GGGTTGATTAGTGGTAGAAA ATTCCAGCAGGCCTGTGTGACTCTGCCCAG A TGTGGAGGGATTGAAGGATA AGCGCAACTAGGACGGACAA
1810046K07Rik	ENSMUST00000039959	CGCGGTGGTGGTACGACATG A GGGTTGATTAGTGGTAGAAA ATCTTTGACTGTGTGCTTCACTCTCACACC A AGTTGAGGTGGGAGAGTATT AGCGCAACTAGGACGGACAA
1810046K07Rik	ENSMUST00000039959	CGCGGTGGTGGTACGACATG A AGTTGAGGTGGGAGAGTATT GTTCAGCCTGGTCCTGTGTGAAGGAAGCCT A TGTGGAGGGATTGAAGGATA AGCGCAACTAGGACGGACAA
1810046K07Rik	ENSMUST00000039959	CGCGGTGGTGGTACGACATG A TGAAAGGAATGGGTTGTGGT GTGCCACAGTGCCAGGCCTCTGAGAAATGT A GGGTTGATTAGTGGTAGAAA AGCGCAACTAGGACGGACAA
1810046K07Rik	ENSMUST00000039959	CGCGGTGGTGGTACGACATG A TGTGGAGGGATTGAAGGATA GTGCAGATCTTCCAGTGCATGCAGCGAGTA A TGAAAGGAATGGGTTGTGGT AGCGCAACTAGGACGGACAA
1810046K07Rik	ENSMUST00000039959	CGCGGTGGTGGTACGACATG A AGTTGAGGTGGGAGAGTATT CTAAAGACGAAATGAGTTGGGTCACTGGGG A TGAAAGGAATGGGTTGTGGT AGCGCAACTAGGACGGACAA
1810046K07Rik	ENSMUST00000039959	CGCGGTGGTGGTACGACATG A TGTGGAGGGATTGAAGGATA TGTAGTGTTTTGTAGGGGTTTTACAGTGGA A GGGTTGATTAGTGGTAGAAA AGCGCAACTAGGACGGACAA
1810046K07Rik	ENSMUST00000039959	CGCGGTGGTGGTACGACATG A GGGTTGATTAGTGGTAGAAA GGGTCCTGAACTCTTGGTTAGTTCAGCCTG A AGTTGAGGTGGGAGAGTATT AGCGCAACTAGGACGGACAA
1810046K07Rik	ENSMUST00000039959	CGCGGTGGTGGTACGACATG A TGTGGAGGGATTGAAGGATA GCCAGGCCTCTGAGAAATGTCCTTAGGGAG A AGTTGAGGTGGGAGAGTATT AGCGCAACTAGGACGGACAA
1810046K07Rik	ENSMUST00000039959	CGCGGTGGTGGTACGACATG A TGAAAGGAATGGGTTGTGGT TCCTAAAGCTCTAAGGTGGCCTCCTTGTGA A GGGTTGATTAGTGGTAGAAA AGCGCAACTAGGACGGACAA
1810046K07Rik	ENSMUST00000039959	CGCGGTGGTGGTACGACATG A TGTGGAGGGATTGAAGGATA AGCGAGTAGGACTGAGCCCCAGCAAGGGAT A TGAAAGGAATGGGTTGTGGT AGCGCAACTAGGACGGACAA
1810046K07Rik	ENSMUST00000039959	CGCGGTGGTGGTACGACATG A AGTTGAGGTGGGAGAGTATT GTGGACTCGCAGGCAAAGGGCTTGCTCATG A TGAAAGGAATGGGTTGTGGT AGCGCAACTAGGACGGACAA
1810046K07Rik	ENSMUST00000039959	CGCGGTGGTGGTACGACATG A TGTGGAGGGATTGAAGGATA GCCTGCTTCTCAGTAAGCTCTCCGGCACTC A GGGTTGATTAGTGGTAGAAA AGCGCAACTAGGACGGACAA
1810046K07Rik	ENSMUST00000039959	CGCGGTGGTGGTACGACATG A GGGTTGATTAGTGGTAGAAA ATAAGAGCCCCAGGCCATACTGCCATCTTC A AGTTGAGGTGGGAGAGTATT AGCGCAACTAGGACGGACAA
1810046K07Rik	ENSMUST00000039959	CGCGGTGGTGGTACGACATG A TGTGGAGGGATTGAAGGATA AAGGATGCAGAAGTCCTCTGGCCTGCTTCT A AGTTGAGGTGGGAGAGTATT AGCGCAACTAGGACGGACAA
1810046K07Rik	ENSMUST00000039959	CGCGGTGGTGGTACGACATG A TGAAAGGAATGGGTTGTGGT CTGCCAGGAGATCTTTGACTGTGTGCTTCA A GGGTTGATTAGTGGTAGAAA AGCGCAACTAGGACGGACAA
1810046K07Rik	ENSMUST00000039959	CGCGGTGGTGGTACGACATG A TGTGGAGGGATTGAAGGATA TCCAGTGCATGCAGCGAGTAGGACTGAGCC A TGAAAGGAATGGGTTGTGGT AGCGCAACTAGGACGGACAA
1810046K07Rik	ENSMUST00000039959	CGCGGTGGTGGTACGACATG A TGAAAGGAATGGGTTGTGGT TGGTGTTACTTGTCTGCCTGGATCGCTTTT A AGTTGAGGTGGGAGAGTATT AGCGCAACTAGGACGGACAA
1810046K07Rik	ENSMUST00000039959	CGCGGTGGTGGTACGACATG A TGTGGAGGGATTGAAGGATA CCATGTTCCTGTGCTGGGTGCTGCTTCCTG A GGGTTGATTAGTGGTAGAAA AGCGCAACTAGGACGGACAA
1810046K07Rik	ENSMUST00000039959	CGCGGTGGTGGTACGACATG A GGGTTGATTAGTGGTAGAAA AGGTGTAGAGGTCATTCGAGAACTGTTTGC A AGTTGAGGTGGGAGAGTATT AGCGCAACTAGGACGGACAA
1810046K07Rik	ENSMUST00000039959	CGCGGTGGTGGTACGACATG A TGTGGAGGGATTGAAGGATA CTGGTACACGCGTTTGCTGTAATCTCGCTG A AGTTGAGGTGGGAGAGTATT AGCGCAACTAGGACGGACAA
1810046K07Rik	ENSMUST00000039959	CGCGGTGGTGGTACGACATG A GGGTTGATTAGTGGTAGAAA GGAGGTCATTTGACACTGTCATGAAAGACG A TGAAAGGAATGGGTTGTGGT AGCGCAACTAGGACGGACAA
1810046K07Rik	ENSMUST00000039959	CGCGGTGGTGGTACGACATG A TGTGGAGGGATTGAAGGATA AGGTTGTCTCATTAGGATGTGATCCACAAA A TGAAAGGAATGGGTTGTGGT AGCGCAACTAGGACGGACAA
1810046K07Rik	ENSMUST00000039959	CGCGGTGGTGGTACGACATG A TGAAAGGAATGGGTTGTGGT TGACACTGTCATGAAAGACGTGAAGGGGTA A AGTTGAGGTGGGAGAGTATT AGCGCAACTAGGACGGACAA
1810046K07Rik	ENSMUST00000039959	CGCGGTGGTGGTACGACATG A TGTGGAGGGATTGAAGGATA CTGCTTCCTGACTCCAGTTGGGAGAGGCAA A GGGTTGATTAGTGGTAGAAA AGCGCAACTAGGACGGACAA
1810046K07Rik	ENSMUST00000039959	CGCGGTGGTGGTACGACATG A GGGTTGATTAGTGGTAGAAA GGTGAAGGATCATGAAGAGAAGAGACATCT A AGTTGAGGTGGGAGAGTATT AGCGCAACTAGGACGGACAA
1810046K07Rik	ENSMUST00000039959	CGCGGTGGTGGTACGACATG A AGTTGAGGTGGGAGAGTATT ACTCCAGTTGGGAGAGGCAACTGGTGCTGG A TGTGGAGGGATTGAAGGATA AGCGCAACTAGGACGGACAA
1810046K07Rik	ENSMUST00000039959	CGCGGTGGTGGTACGACATG A TGAAAGGAATGGGTTGTGGT CCGTCTGTTCCCAGGAGTCTCTAAAGACGA A GGGTTGATTAGTGGTAGAAA AGCGCAACTAGGACGGACAA
1810046K07Rik	ENSMUST00000039959	CGCGGTGGTGGTACGACATG A TGAAAGGAATGGGTTGTGGT GAAAACTCTGTGGACACAGAGTCCAACTTC A TGTGGAGGGATTGAAGGATA AGCGCAACTAGGACGGACAA
1810046K07Rik	ENSMUST00000039959	CGCGGTGGTGGTACGACATG A AGTTGAGGTGGGAGAGTATT TGCCATCTTCTTTTGTCCAAGGTGAAGGAT A TGAAAGGAATGGGTTGTGGT AGCGCAACTAGGACGGACAA
1810046K07Rik	ENSMUST00000039959	CGCGGTGGTGGTACGACATG A TGTGGAGGGATTGAAGGATA CCATTGAGTCTGGTGTTACTTGTCTGCCTG A GGGTTGATTAGTGGTAGAAA AGCGCAACTAGGACGGACAA
1810046K07Rik	ENSMUST00000039959	CGCGGTGGTGGTACGACATG A AGTTGAGGTGGGAGAGTATT CTCTCACACCCTGGTACACGCGTTTGCTGT A GGGTTGATTAGTGGTAGAAA AGCGCAACTAGGACGGACAA
1810046K07Rik	ENSMUST00000039959	CGCGGTGGTGGTACGACATG A TGTGGAGGGATTGAAGGATA ATAGGGCTCAGCCAGGTAGGATTCCAGCAG A AGTTGAGGTGGGAGAGTATT AGCGCAACTAGGACGGACAA
1810046K07Rik	ENSMUST00000039959	CGCGGTGGTGGTACGACATG A TGAAAGGAATGGGTTGTGGT CCAGGAGTCTCTAAAGACGAAATGAGTTGG A GGGTTGATTAGTGGTAGAAA AGCGCAACTAGGACGGACAA
1810046K07Rik	ENSMUST00000039959	CGCGGTGGTGGTACGACATG A TGTGGAGGGATTGAAGGATA TGCTATGGAAGTCGGAATCGGACAGGAAGG A TGAAAGGAATGGGTTGTGGT AGCGCAACTAGGACGGACAA
1810046K07Rik	ENSMUST00000039959	CGCGGTGGTGGTACGACATG A AGTTGAGGTGGGAGAGTATT GGTAGTCTCCATAGGGCTCAGCCAGGTAGG A TGAAAGGAATGGGTTGTGGT AGCGCAACTAGGACGGACAA
1810046K07Rik	ENSMUST00000039959	CGCGGTGGTGGTACGACATG A TGTGGAGGGATTGAAGGATA GGTGGCAGAGTCGAGGTGCTGAACAGGGAA A GGGTTGATTAGTGGTAGAAA AGCGCAACTAGGACGGACAA
1810046K07Rik	ENSMUST00000039959	CGCGGTGGTGGTACGACATG A GGGTTGATTAGTGGTAGAAA CTGGTGTGTGGTGCAGATCTTCCAGTGCAT A AGTTGAGGTGGGAGAGTATT AGCGCAACTAGGACGGACAA
1810046K07Rik	ENSMUST00000039959	CGCGGTGGTGGTACGACATG A AGTTGAGGTGGGAGAGTATT GTAGGGTACCCTGGTGTGTGGTGCAGATCT A TGTGGAGGGATTGAAGGATA AGCGCAACTAGGACGGACAA
1810046K07Rik	ENSMUST00000039959	CGCGGTGGTGGTACGACATG A TGAAAGGAATGGGTTGTGGT ATGAACGGAGGCTGGGAGGAGCTGACACTG A GGGTTGATTAGTGGTAGAAA AGCGCAACTAGGACGGACAA
1810046K07Rik	ENSMUST00000039959	CGCGGTGGTGGTACGACATG A TGTGGAGGGATTGAAGGATA CTAAGGTGGCCTCCTTGTGAAGGTTGTCTC A TGAAAGGAATGGGTTGTGGT AGCGCAACTAGGACGGACAA
1810046K07Rik	ENSMUST00000039959	CGCGGTGGTGGTACGACATG A AGTTGAGGTGGGAGAGTATT CGTTTGCTGTAATCTCGCTGTCCATCCTGG A TGAAAGGAATGGGTTGTGGT AGCGCAACTAGGACGGACAA
1810046K07Rik	ENSMUST00000039959	CGCGGTGGTGGTACGACATG A TGTGGAGGGATTGAAGGATA CAAACTCTGCAGGGCATCAGCAGGCATGGG A GGGTTGATTAGTGGTAGAAA AGCGCAACTAGGACGGACAA
1810046K07Rik	ENSMUST00000039959	CGCGGTGGTGGTACGACATG A AGTTGAGGTGGGAGAGTATT AAGAACAGGGATGAGTACTGTTGTCAACTA A GGGTTGATTAGTGGTAGAAA AGCGCAACTAGGACGGACAA
1810046K07Rik	ENSMUST00000039959	CGCGGTGGTGGTACGACATG A AGTTGAGGTGGGAGAGTATT CTGGCTGAGACCATCTGGTACCGTCTGTTC A TGTGGAGGGATTGAAGGATA AGCGCAACTAGGACGGACAA
1810046K07Rik	ENSMUST00000039959	CGCGGTGGTGGTACGACATG A GGGTTGATTAGTGGTAGAAA TGAATGAGCAAGCACACCTAGAAAACTCTG A TGAAAGGAATGGGTTGTGGT AGCGCAACTAGGACGGACAA
1810046K07Rik	ENSMUST00000039959	CGCGGTGGTGGTACGACATG A TGTGGAGGGATTGAAGGATA AATGAGTTGGGTCACTGGGGAACGGAGGCG A TGAAAGGAATGGGTTGTGGT AGCGCAACTAGGACGGACAA
1810046K07Rik	ENSMUST00000039959	CGCGGTGGTGGTACGACATG A TGAAAGGAATGGGTTGTGGT AAAGGGCTTGCTCATGCCGGAGGTGTAGAG A AGTTGAGGTGGGAGAGTATT AGCGCAACTAGGACGGACAA
1810046K07Rik	ENSMUST00000039959	CGCGGTGGTGGTACGACATG A TGTGGAGGGATTGAAGGATA AATCTCGCTGTCCATCCTGGGTGGTGCCAC A GGGTTGATTAGTGGTAGAAA AGCGCAACTAGGACGGACAA
1810046K07Rik	ENSMUST00000039959	CGCGGTGGTGGTACGACATG A GGGTTGATTAGTGGTAGAAA GGGTTTTACAGTGGATAAGAACAGGGATGA A AGTTGAGGTGGGAGAGTATT AGCGCAACTAGGACGGACAA
1810046K07Rik	ENSMUST00000039959	CGCGGTGGTGGTACGACATG A TGTGGAGGGATTGAAGGATA CTCTTGGTTAGTTCAGCCTGGTCCTGTGTG A AGTTGAGGTGGGAGAGTATT AGCGCAACTAGGACGGACAA
1810046K07Rik	ENSMUST00000039959	CGCGGTGGTGGTACGACATG A TGAAAGGAATGGGTTGTGGT GTCGGAATCGGACAGGAAGGATCTCCTGAC A GGGTTGATTAGTGGTAGAAA AGCGCAACTAGGACGGACAA
1810046K07Rik	ENSMUST00000039959	CGCGGTGGTGGTACGACATG A TGAAAGGAATGGGTTGTGGT AGACATCTGACCCTTCCTCTGGGGAGAGGG A TGTGGAGGGATTGAAGGATA AGCGCAACTAGGACGGACAA
1810046K07Rik	ENSMUST00000039959	CGCGGTGGTGGTACGACATG A AGTTGAGGTGGGAGAGTATT GCCAGGTAGGATTCCAGCAGGCCTGTGTGA A TGAAAGGAATGGGTTGTGGT AGCGCAACTAGGACGGACAA
1810046K07Rik	ENSMUST00000039959	CGCGGTGGTGGTACGACATG A TGTGGAGGGATTGAAGGATA GCTGACACTGCCATTGAGTCTGGTGTTACT A GGGTTGATTAGTGGTAGAAA AGCGCAACTAGGACGGACAA
1810046K07Rik	ENSMUST00000039959	CGCGGTGGTGGTACGACATG A AGTTGAGGTGGGAGAGTATT GTCATTCGAGAACTGTTTGCTGCTATGGAA A GGGTTGATTAGTGGTAGAAA AGCGCAACTAGGACGGACAA
1810046K07Rik	ENSMUST00000039959	CGCGGTGGTGGTACGACATG A TGTGGAGGGATTGAAGGATA GCTGGGAGGAGCTGACACTGCCATTGAGTC A AGTTGAGGTGGGAGAGTATT AGCGCAACTAGGACGGACAA
1810046K07Rik	ENSMUST00000039959	CGCGGTGGTGGTACGACATG A TGAAAGGAATGGGTTGTGGT ACCTTGGGTGGGAGGTCATTTGACACTGTC A GGGTTGATTAGTGGTAGAAA AGCGCAACTAGGACGGACAA
1810046K07Rik	ENSMUST00000039959	CGCGGTGGTGGTACGACATG A TGAAAGGAATGGGTTGTGGT CAGTAAGCTCTCCGGCACTCATAAGAGCCC A TGTGGAGGGATTGAAGGATA AGCGCAACTAGGACGGACAA
1810046K07Rik	ENSMUST00000039959	CGCGGTGGTGGTACGACATG A TGAAAGGAATGGGTTGTGGT AACTGTTTGCTGCTATGGAAGTCGGAATCG A AGTTGAGGTGGGAGAGTATT AGCGCAACTAGGACGGACAA
1810046K07Rik	ENSMUST00000039959	CGCGGTGGTGGTACGACATG A TGTGGAGGGATTGAAGGATA CCTGACATCACTGGCGATCCTGGCATCTGG A GGGTTGATTAGTGGTAGAAA AGCGCAACTAGGACGGACAA
1810046K07Rik	ENSMUST00000039959	CGCGGTGGTGGTACGACATG A AGTTGAGGTGGGAGAGTATT ATGAGTACTGTTGTCAACTAGCACTGACAG A GGGTTGATTAGTGGTAGAAA AGCGCAACTAGGACGGACAA
1810046K07Rik	ENSMUST00000039959	CGCGGTGGTGGTACGACATG A AGTTGAGGTGGGAGAGTATT CTGGCGATCCTGGCATCTGGATGAACGGAG A TGTGGAGGGATTGAAGGATA AGCGCAACTAGGACGGACAA
1810046K07Rik	ENSMUST00000039959	CGCGGTGGTGGTACGACATG A TGAAAGGAATGGGTTGTGGT TTGTCAACTAGCACTGACAGAATTGTGGCT A GGGTTGATTAGTGGTAGAAA AGCGCAACTAGGACGGACAA
1810046K07Rik	ENSMUST00000039959	CGCGGTGGTGGTACGACATG A TGTGGAGGGATTGAAGGATA TGTCTGCCTGGATCGCTTTTCTGCCAGGAG A TGAAAGGAATGGGTTGTGGT AGCGCAACTAGGACGGACAA
1810046K07Rik	ENSMUST00000039959	CGCGGTGGTGGTACGACATG A AGTTGAGGTGGGAGAGTATT TGAAGAGAAGAGACATCTGACCCTTCCTCT A TGAAAGGAATGGGTTGTGGT AGCGCAACTAGGACGGACAA
1810046K07Rik	ENSMUST00000039959	CGCGGTGGTGGTACGACATG A GGGTTGATTAGTGGTAGAAA TGGACACAGAGTCCAACTTCTCTATAAGGA A TGTGGAGGGATTGAAGGATA AGCGCAACTAGGACGGACAA
1810046K07Rik	ENSMUST00000039959	CGCGGTGGTGGTACGACATG A AGTTGAGGTGGGAGAGTATT ACCATAGTAACCTGACATCACTGGCGATCC A GGGTTGATTAGTGGTAGAAA AGCGCAACTAGGACGGACAA
1810046K07Rik	ENSMUST00000039959	CGCGGTGGTGGTACGACATG A AGTTGAGGTGGGAGAGTATT AATCCAGTTCTGAATGAGCAAGCACACCTA A TGTGGAGGGATTGAAGGATA AGCGCAACTAGGACGGACAA
1810046K07Rik	ENSMUST00000039959	CGCGGTGGTGGTACGACATG A GGGTTGATTAGTGGTAGAAA AGCACACCTAGAAAACTCTGTGGACACAGA A TGAAAGGAATGGGTTGTGGT AGCGCAACTAGGACGGACAA
1810046K07Rik	ENSMUST00000039959	CGCGGTGGTGGTACGACATG A TGAAAGGAATGGGTTGTGGT GTGTGCTTCACTCTCACACCCTGGTACACG A TGTGGAGGGATTGAAGGATA AGCGCAACTAGGACGGACAA
1810046K07Rik	ENSMUST00000039959	CGCGGTGGTGGTACGACATG A TGAAAGGAATGGGTTGTGGT GATCGCTTTTCTGCCAGGAGATCTTTGACT A AGTTGAGGTGGGAGAGTATT AGCGCAACTAGGACGGACAA
1810046K07Rik	ENSMUST00000039959	CGCGGTGGTGGTACGACATG A GGGTTGATTAGTGGTAGAAA CTCCTTGTGAAGGTTGTCTCATTAGGATGT A TGTGGAGGGATTGAAGGATA AGCGCAACTAGGACGGACAA
1810046K07Rik	ENSMUST00000039959	CGCGGTGGTGGTACGACATG A AGTTGAGGTGGGAGAGTATT TGAAGGGGTATGGAGGTGAGGTAGGGTACC A GGGTTGATTAGTGGTAGAAA AGCGCAACTAGGACGGACAA
1810046K07Rik	ENSMUST00000039959	CGCGGTGGTGGTACGACATG A AGTTGAGGTGGGAGAGTATT GACAGGAAGGATCTCCTGACACCATAGTAA A TGTGGAGGGATTGAAGGATA AGCGCAACTAGGACGGACAA
1810046K07Rik	ENSMUST00000039959	CGCGGTGGTGGTACGACATG A GGGTTGATTAGTGGTAGAAA CTCATGCCGGAGGTGTAGAGGTCATTCGAG A TGAAAGGAATGGGTTGTGGT AGCGCAACTAGGACGGACAA
1810046K07Rik	ENSMUST00000039959	CGCGGTGGTGGTACGACATG A TGTGGAGGGATTGAAGGATA TGAAATGGGTTCCTAAAGCTCTAAGGTGGC A TGAAAGGAATGGGTTGTGGT AGCGCAACTAGGACGGACAA
5031425F14Rik	ENSMUST00000127920	CGCGGTGGTGGTACGACATG A ATAGGAAATGGTGGTAGTGT AAGCAGGGTGTGAGGCAAGTCCCAGGAAGT A TAGAGTTGATAGAGGGAGAA AGCGCAACTAGGACGGACAA
5031425F14Rik	ENSMUST00000127920	CGCGGTGGTGGTACGACATG A AGGAGGAGGGTAATGATAGA CAGCTCAGGGCTGCTCCAATTCAGAGTCTC A ATAGGAAATGGTGGTAGTGT AGCGCAACTAGGACGGACAA
5031425F14Rik	ENSMUST00000127920	CGCGGTGGTGGTACGACATG A AGTTGAGGTGGGAGAGTATT ATGGCTCATGATTCCTCACGAACCCAATCC A ATAGGAAATGGTGGTAGTGT AGCGCAACTAGGACGGACAA
5031425F14Rik	ENSMUST00000127920	CGCGGTGGTGGTACGACATG A AGGAGGAGGGTAATGATAGA TAAACCAGCTCACTCCTAACAAGAGAGGCA A TAGAGTTGATAGAGGGAGAA AGCGCAACTAGGACGGACAA
5031425F14Rik	ENSMUST00000127920	CGCGGTGGTGGTACGACATG A TAGAGTTGATAGAGGGAGAA GGAGCTCAGTACACCTCCGTGACCCACAGA A AGTTGAGGTGGGAGAGTATT AGCGCAACTAGGACGGACAA
5031425F14Rik	ENSMUST00000127920	CGCGGTGGTGGTACGACATG A AGTTGAGGTGGGAGAGTATT GGCTCCTGAAAATGGAAACAAGTACAAGAA A AGGAGGAGGGTAATGATAGA AGCGCAACTAGGACGGACAA
5031425F14Rik	ENSMUST00000127920	CGCGGTGGTGGTACGACATG A TAGAGTTGATAGAGGGAGAA AGAACTACCCTGAGAGGGGAGAAACCACTG A ATAGGAAATGGTGGTAGTGT AGCGCAACTAGGACGGACAA
5031425F14Rik	ENSMUST00000127920	CGCGGTGGTGGTACGACATG A ATAGGAAATGGTGGTAGTGT CAGACAGCGTCTGCTCTGCTCGTAACAAAG A AGGAGGAGGGTAATGATAGA AGCGCAACTAGGACGGACAA
5031425F14Rik	ENSMUST00000127920	CGCGGTGGTGGTACGACATG A AGTTGAGGTGGGAGAGTATT AAAACGGTGACTACCTCAGTAAAGGTCTGA A ATAGGAAATGGTGGTAGTGT AGCGCAACTAGGACGGACAA
5031425F14Rik	ENSMUST00000127920	CGCGGTGGTGGTACGACATG A TAGAGTTGATAGAGGGAGAA CAGCTTGTCTCAAGAAGCTCACGGAACCCG A AGGAGGAGGGTAATGATAGA AGCGCAACTAGGACGGACAA
5031425F14Rik	ENSMUST00000127920	CGCGGTGGTGGTACGACATG A AGTTGAGGTGGGAGAGTATT TGTGGACTACAGTCTGGACTATGCTGAGCT A TAGAGTTGATAGAGGGAGAA AGCGCAACTAGGACGGACAA
5031425F14Rik	ENSMUST00000127920	CGCGGTGGTGGTACGACATG A AGTTGAGGTGGGAGAGTATT TGGGAGTAGAGGAAACCATTCAAGCAGAAA A AGGAGGAGGGTAATGATAGA AGCGCAACTAGGACGGACAA
5031425F14Rik	ENSMUST00000127920	CGCGGTGGTGGTACGACATG A TAGAGTTGATAGAGGGAGAA CGTCCTGATGAGAGTCCAGAACTAGGGTCC A ATAGGAAATGGTGGTAGTGT AGCGCAACTAGGACGGACAA
5031425F14Rik	ENSMUST00000127920	CGCGGTGGTGGTACGACATG A ATAGGAAATGGTGGTAGTGT CTCATCCATCTTGTCCTGAGTGGATGTGTT A AGGAGGAGGGTAATGATAGA AGCGCAACTAGGACGGACAA
5031425F14Rik	ENSMUST00000127920	CGCGGTGGTGGTACGACATG A ATAGGAAATGGTGGTAGTGT CTGATGCCAACGTCCTGATGAGAGTCCAGA A AGTTGAGGTGGGAGAGTATT AGCGCAACTAGGACGGACAA
5031425F14Rik	ENSMUST00000127920	CGCGGTGGTGGTACGACATG A AGGAGGAGGGTAATGATAGA GAAAGGAGCCTAGAGCGTGAAAGCAGGGTG A TAGAGTTGATAGAGGGAGAA AGCGCAACTAGGACGGACAA
5031425F14Rik	ENSMUST00000127920	CGCGGTGGTGGTACGACATG A TAGAGTTGATAGAGGGAGAA CTCTCACATCTGTGGACTACAGTCTGGACT A AGTTGAGGTGGGAGAGTATT AGCGCAACTAGGACGGACAA
5031425F14Rik	ENSMUST00000127920	CGCGGTGGTGGTACGACATG A AGGAGGAGGGTAATGATAGA AAGGCCTCTTGTCTCGGTGCCTCTCACATC A AGTTGAGGTGGGAGAGTATT AGCGCAACTAGGACGGACAA
5031425F14Rik	ENSMUST00000127920	CGCGGTGGTGGTACGACATG A TAGAGTTGATAGAGGGAGAA CCCCAATATGAACATGGAGACCCCAGAAGC A ATAGGAAATGGTGGTAGTGT AGCGCAACTAGGACGGACAA
5031425F14Rik	ENSMUST00000127920	CGCGGTGGTGGTACGACATG A ATAGGAAATGGTGGTAGTGT CGATTAACTGATCTGCAGATGGAGCTCAGT A AGGAGGAGGGTAATGATAGA AGCGCAACTAGGACGGACAA
5031425F14Rik	ENSMUST00000127920	CGCGGTGGTGGTACGACATG A AGTTGAGGTGGGAGAGTATT AACATGGAGACCCCAGAAGCCAGGCCACAC A ATAGGAAATGGTGGTAGTGT AGCGCAACTAGGACGGACAA
5031425F14Rik	ENSMUST00000127920	CGCGGTGGTGGTACGACATG A TAGAGTTGATAGAGGGAGAA GTAATCACGACCGACAGATTAAAACGGTGA A AGGAGGAGGGTAATGATAGA AGCGCAACTAGGACGGACAA
5031425F14Rik	ENSMUST00000127920	CGCGGTGGTGGTACGACATG A TAGAGTTGATAGAGGGAGAA CCTTAATTCTGTGTGGCCCATGTCACCTTC A AGTTGAGGTGGGAGAGTATT AGCGCAACTAGGACGGACAA
5031425F14Rik	ENSMUST00000127920	CGCGGTGGTGGTACGACATG A AGGAGGAGGGTAATGATAGA TGGATGTGTTGAGAGGTGGGTCGCAGGCAG A AGTTGAGGTGGGAGAGTATT AGCGCAACTAGGACGGACAA
5031425F14Rik	ENSMUST00000127920	CGCGGTGGTGGTACGACATG A TAGAGTTGATAGAGGGAGAA AAGCGTCTGAGACACGGCCTGTGGTCTGTG A ATAGGAAATGGTGGTAGTGT AGCGCAACTAGGACGGACAA
5031425F14Rik	ENSMUST00000127920	CGCGGTGGTGGTACGACATG A AGGAGGAGGGTAATGATAGA TCTCTCCAGCACAAGGCTGCTCCAGCTCAG A ATAGGAAATGGTGGTAGTGT AGCGCAACTAGGACGGACAA
5031425F14Rik	ENSMUST00000127920	CGCGGTGGTGGTACGACATG A AGTTGAGGTGGGAGAGTATT TGTCTACAACAGTAGAGGCGTTGAGCCATC A ATAGGAAATGGTGGTAGTGT AGCGCAACTAGGACGGACAA
5031425F14Rik	ENSMUST00000127920	CGCGGTGGTGGTACGACATG A AGGAGGAGGGTAATGATAGA TCTGGGGAGGCCAATGGTCATGTGTTGCTT A TAGAGTTGATAGAGGGAGAA AGCGCAACTAGGACGGACAA
5031425F14Rik	ENSMUST00000127920	CGCGGTGGTGGTACGACATG A TAGAGTTGATAGAGGGAGAA ACGGAACCCGACTAGCTGACTCCCCTCCTT A AGTTGAGGTGGGAGAGTATT AGCGCAACTAGGACGGACAA
5031425F14Rik	ENSMUST00000127920	CGCGGTGGTGGTACGACATG A AGTTGAGGTGGGAGAGTATT CCACATTTGTTAGCGATTAACTGATCTGCA A AGGAGGAGGGTAATGATAGA AGCGCAACTAGGACGGACAA
5031425F14Rik	ENSMUST00000127920	CGCGGTGGTGGTACGACATG A TAGAGTTGATAGAGGGAGAA GATGCGTTCACTGATGCCAACGTCCTGATG A ATAGGAAATGGTGGTAGTGT AGCGCAACTAGGACGGACAA
5031425F14Rik	ENSMUST00000127920	CGCGGTGGTGGTACGACATG A AGGAGGAGGGTAATGATAGA CCCTGATCCTGCCATTCGAGTGCCTGGATC A ATAGGAAATGGTGGTAGTGT AGCGCAACTAGGACGGACAA
5031425F14Rik	ENSMUST00000127920	CGCGGTGGTGGTACGACATG A ATAGGAAATGGTGGTAGTGT AATGGCTTGGCAAAGCGTCTGAGACACGGC A AGTTGAGGTGGGAGAGTATT AGCGCAACTAGGACGGACAA
5031425F14Rik	ENSMUST00000127920	CGCGGTGGTGGTACGACATG A TAGAGTTGATAGAGGGAGAA CCCCTAATCCTGAGTCCTAGTCCCTTCCTG A AGGAGGAGGGTAATGATAGA AGCGCAACTAGGACGGACAA
5031425F14Rik	ENSMUST00000127920	CGCGGTGGTGGTACGACATG A AGTTGAGGTGGGAGAGTATT TGTGTTGCTTCTGGAGTCTGTGGCTCTCCT A TAGAGTTGATAGAGGGAGAA AGCGCAACTAGGACGGACAA
5031425F14Rik	ENSMUST00000127920	CGCGGTGGTGGTACGACATG A AGGAGGAGGGTAATGATAGA GGCTGCTCCAGCTCAGAGTTATTGGGAGGA A AGTTGAGGTGGGAGAGTATT AGCGCAACTAGGACGGACAA
5031425F14Rik	ENSMUST00000127920	CGCGGTGGTGGTACGACATG A ATAGGAAATGGTGGTAGTGT AGCATAGGGCTGTTCCAGCTCAGAGTCTCT A TAGAGTTGATAGAGGGAGAA AGCGCAACTAGGACGGACAA
5031425F14Rik	ENSMUST00000127920	CGCGGTGGTGGTACGACATG A ATAGGAAATGGTGGTAGTGT CCCTTTAAGGGCACAAGCTATGAGCTCTTC A AGGAGGAGGGTAATGATAGA AGCGCAACTAGGACGGACAA
5031425F14Rik	ENSMUST00000127920	CGCGGTGGTGGTACGACATG A ATAGGAAATGGTGGTAGTGT AGAGTCCAGAACTAGGGTCCCCACAGACAG A AGTTGAGGTGGGAGAGTATT AGCGCAACTAGGACGGACAA
5031425F14Rik	ENSMUST00000127920	CGCGGTGGTGGTACGACATG A TAGAGTTGATAGAGGGAGAA CACAGGCTCATGGCCTCTGTGTGCCAGAAC A AGGAGGAGGGTAATGATAGA AGCGCAACTAGGACGGACAA
5031425F14Rik	ENSMUST00000127920	CGCGGTGGTGGTACGACATG A TAGAGTTGATAGAGGGAGAA ACAGCTCCAAAATGGCTTGGCAAAGCGTCT A AGTTGAGGTGGGAGAGTATT AGCGCAACTAGGACGGACAA
5031425F14Rik	ENSMUST00000127920	CGCGGTGGTGGTACGACATG A AGGAGGAGGGTAATGATAGA GCCTGTGGTCTGTGCTGGGTGAAAACTCGC A AGTTGAGGTGGGAGAGTATT AGCGCAACTAGGACGGACAA
5031425F14Rik	ENSMUST00000127920	CGCGGTGGTGGTACGACATG A ATAGGAAATGGTGGTAGTGT GCCATTCGAGTGCCTGGATCCAGCCATGTC A TAGAGTTGATAGAGGGAGAA AGCGCAACTAGGACGGACAA
5031425F14Rik	ENSMUST00000127920	CGCGGTGGTGGTACGACATG A AGGAGGAGGGTAATGATAGA CGATGCAGAAGCTTATTAATGCCCCAATAT A ATAGGAAATGGTGGTAGTGT AGCGCAACTAGGACGGACAA
5031425F14Rik	ENSMUST00000127920	CGCGGTGGTGGTACGACATG A AGTTGAGGTGGGAGAGTATT CAGCCATGTCTGAAGTCGATCCCTTTAAGG A ATAGGAAATGGTGGTAGTGT AGCGCAACTAGGACGGACAA
5031425F14Rik	ENSMUST00000127920	CGCGGTGGTGGTACGACATG A AGGAGGAGGGTAATGATAGA TCCGGAAGCACCATCTCTCTAACCAAGCAG A TAGAGTTGATAGAGGGAGAA AGCGCAACTAGGACGGACAA
5031425F14Rik	ENSMUST00000127920	CGCGGTGGTGGTACGACATG A AGTTGAGGTGGGAGAGTATT AACCCAATCCCAGTGCCAGAGTCAGAGCTT A TAGAGTTGATAGAGGGAGAA AGCGCAACTAGGACGGACAA
5031425F14Rik	ENSMUST00000127920	CGCGGTGGTGGTACGACATG A AGTTGAGGTGGGAGAGTATT GTGTGGCCCATGTCACCTTCCAGCTTGTCT A AGGAGGAGGGTAATGATAGA AGCGCAACTAGGACGGACAA
5031425F14Rik	ENSMUST00000127920	CGCGGTGGTGGTACGACATG A TAGAGTTGATAGAGGGAGAA CCAATGGTCATGTGTTGCTTCTGGAGTCTG A ATAGGAAATGGTGGTAGTGT AGCGCAACTAGGACGGACAA
5031425F14Rik	ENSMUST00000127920	CGCGGTGGTGGTACGACATG A ATAGGAAATGGTGGTAGTGT CCTCTTTCTAGACTGTGTGTTGCAAAAGTT A AGGAGGAGGGTAATGATAGA AGCGCAACTAGGACGGACAA
5031425F14Rik	ENSMUST00000127920	CGCGGTGGTGGTACGACATG A AGTTGAGGTGGGAGAGTATT GCACAAGCTATGAGCTCTTCCTATCATACT A ATAGGAAATGGTGGTAGTGT AGCGCAACTAGGACGGACAA
5031425F14Rik	ENSMUST00000127920	CGCGGTGGTGGTACGACATG A TAGAGTTGATAGAGGGAGAA TGTTCCAGCTCAGAGTCTCTCCAGCTCAGG A AGGAGGAGGGTAATGATAGA AGCGCAACTAGGACGGACAA
5031425F14Rik	ENSMUST00000127920	CGCGGTGGTGGTACGACATG A TAGAGTTGATAGAGGGAGAA AACCGAAGCAGGCGTTCTGAAAACCCCACT A AGTTGAGGTGGGAGAGTATT AGCGCAACTAGGACGGACAA
5031425F14Rik	ENSMUST00000127920	CGCGGTGGTGGTACGACATG A AGTTGAGGTGGGAGAGTATT GTCTCGGTGCCTCTCACATCTGTGGACTAC A AGGAGGAGGGTAATGATAGA AGCGCAACTAGGACGGACAA
5031425F14Rik	ENSMUST00000127920	CGCGGTGGTGGTACGACATG A TAGAGTTGATAGAGGGAGAA GAGAGATGGAGGGGTTGTTTCCCTGATCCT A ATAGGAAATGGTGGTAGTGT AGCGCAACTAGGACGGACAA
5031425F14Rik	ENSMUST00000127920	CGCGGTGGTGGTACGACATG A ATAGGAAATGGTGGTAGTGT TAGAGCGTGAAAGCAGGGTGTGAGGCAAGT A AGGAGGAGGGTAATGATAGA AGCGCAACTAGGACGGACAA
5031425F14Rik	ENSMUST00000127920	CGCGGTGGTGGTACGACATG A ATAGGAAATGGTGGTAGTGT CCGACAGATTAAAACGGTGACTACCTCAGT A AGTTGAGGTGGGAGAGTATT AGCGCAACTAGGACGGACAA
5031425F14Rik	ENSMUST00000127920	CGCGGTGGTGGTACGACATG A TAGAGTTGATAGAGGGAGAA CCATCTCTCTAACCAAGCAGAGTGCCCAGC A AGGAGGAGGGTAATGATAGA AGCGCAACTAGGACGGACAA
5031425F14Rik	ENSMUST00000127920	CGCGGTGGTGGTACGACATG A AGTTGAGGTGGGAGAGTATT TGAAGTCGATCCCTTTAAGGGCACAAGCTA A TAGAGTTGATAGAGGGAGAA AGCGCAACTAGGACGGACAA
5031425F14Rik	ENSMUST00000127920	CGCGGTGGTGGTACGACATG A AGGAGGAGGGTAATGATAGA AGACCACTCTCGATGCAGAAGCTTATTAAT A AGTTGAGGTGGGAGAGTATT AGCGCAACTAGGACGGACAA
5031425F14Rik	ENSMUST00000127920	CGCGGTGGTGGTACGACATG A ATAGGAAATGGTGGTAGTGT TCCCCTCCTTCCTCTTTCTAGACTGTGTGT A TAGAGTTGATAGAGGGAGAA AGCGCAACTAGGACGGACAA
5031425F14Rik	ENSMUST00000127920	CGCGGTGGTGGTACGACATG A ATAGGAAATGGTGGTAGTGT TTGGGGTTTCTGTCTACAACAGTAGAGGCG A AGGAGGAGGGTAATGATAGA AGCGCAACTAGGACGGACAA
5031425F14Rik	ENSMUST00000127920	CGCGGTGGTGGTACGACATG A ATAGGAAATGGTGGTAGTGT AGTCTGGACTATGCTGAGCTAGACCACTCT A AGTTGAGGTGGGAGAGTATT AGCGCAACTAGGACGGACAA
5031425F14Rik	ENSMUST00000127920	CGCGGTGGTGGTACGACATG A AGGAGGAGGGTAATGATAGA AAAGGTCTGAGATGCGTTCACTGATGCCAA A TAGAGTTGATAGAGGGAGAA AGCGCAACTAGGACGGACAA
5031425F14Rik	ENSMUST00000127920	CGCGGTGGTGGTACGACATG A AGTTGAGGTGGGAGAGTATT CAAGAAGCTCACGGAACCCGACTAGCTGAC A TAGAGTTGATAGAGGGAGAA AGCGCAACTAGGACGGACAA
5031425F14Rik	ENSMUST00000127920	CGCGGTGGTGGTACGACATG A AGTTGAGGTGGGAGAGTATT TGTTCCAGCTCGGGGTCTCTCCAGCACAAG A AGGAGGAGGGTAATGATAGA AGCGCAACTAGGACGGACAA
5031425F14Rik	ENSMUST00000127920	CGCGGTGGTGGTACGACATG A TAGAGTTGATAGAGGGAGAA CCTGGAAGCTATTAGTCTCATCCTCATCCA A ATAGGAAATGGTGGTAGTGT AGCGCAACTAGGACGGACAA
5031425F14Rik	ENSMUST00000127920	CGCGGTGGTGGTACGACATG A AGGAGGAGGGTAATGATAGA AGTAGAGGCGTTGAGCCATCGGTGGATGCC A ATAGGAAATGGTGGTAGTGT AGCGCAACTAGGACGGACAA
5031425F14Rik	ENSMUST00000127920	CGCGGTGGTGGTACGACATG A ATAGGAAATGGTGGTAGTGT TGTGCTGGGTGAAAACTCGCCCACATTTGT A AGTTGAGGTGGGAGAGTATT AGCGCAACTAGGACGGACAA
5031425F14Rik	ENSMUST00000127920	CGCGGTGGTGGTACGACATG A TAGAGTTGATAGAGGGAGAA GTCAGAGCTTCACAGGCTCATGGCCTCTGT A AGGAGGAGGGTAATGATAGA AGCGCAACTAGGACGGACAA
5031425F14Rik	ENSMUST00000127920	CGCGGTGGTGGTACGACATG A AGTTGAGGTGGGAGAGTATT TGAGGCAAGTCCCAGGAAGTTCTGGGGAGG A TAGAGTTGATAGAGGGAGAA AGCGCAACTAGGACGGACAA
5031425F14Rik	ENSMUST00000127920	CGCGGTGGTGGTACGACATG A AGTTGAGGTGGGAGAGTATT AACCAAGCAGAGTGCCCAGCAACCGAAGCA A AGGAGGAGGGTAATGATAGA AGCGCAACTAGGACGGACAA
5031425F14Rik	ENSMUST00000127920	CGCGGTGGTGGTACGACATG A ATAGGAAATGGTGGTAGTGT GCCAGTGCAGAGGTCGCTGTGAAGGTCAGT A TAGAGTTGATAGAGGGAGAA AGCGCAACTAGGACGGACAA
5031425F14Rik	ENSMUST00000127920	CGCGGTGGTGGTACGACATG A ATAGGAAATGGTGGTAGTGT CAGTGCCAGAGTCAGAGCTTCACAGGCTCA A AGGAGGAGGGTAATGATAGA AGCGCAACTAGGACGGACAA
5031425F14Rik	ENSMUST00000127920	CGCGGTGGTGGTACGACATG A ATAGGAAATGGTGGTAGTGT TGGTGGGAGGGAGAGATGGAGGGGTTGTTT A AGTTGAGGTGGGAGAGTATT AGCGCAACTAGGACGGACAA
5031425F14Rik	ENSMUST00000127920	CGCGGTGGTGGTACGACATG A TAGAGTTGATAGAGGGAGAA ATCTGCAGATGGAGCTCAGTACACCTCCGT A AGGAGGAGGGTAATGATAGA AGCGCAACTAGGACGGACAA
5031425F14Rik	ENSMUST00000127920	CGCGGTGGTGGTACGACATG A TAGAGTTGATAGAGGGAGAA TAGTCTCATCCTCATCCATCTTGTCCTGAG A AGTTGAGGTGGGAGAGTATT AGCGCAACTAGGACGGACAA
5031425F14Rik	ENSMUST00000127920	CGCGGTGGTGGTACGACATG A AGTTGAGGTGGGAGAGTATT GAAAACTCGCCCACATTTGTTAGCGATTAA A AGGAGGAGGGTAATGATAGA AGCGCAACTAGGACGGACAA
5031425F14Rik	ENSMUST00000127920	CGCGGTGGTGGTACGACATG A ATAGGAAATGGTGGTAGTGT GACCGACTGGAGGCCATCTCATGGCTCATG A TAGAGTTGATAGAGGGAGAA AGCGCAACTAGGACGGACAA
5031425F14Rik	ENSMUST00000127920	CGCGGTGGTGGTACGACATG A AGGAGGAGGGTAATGATAGA TGCCTGGATCCAGCCATGTCTGAAGTCGAT A ATAGGAAATGGTGGTAGTGT AGCGCAACTAGGACGGACAA
5031425F14Rik	ENSMUST00000127920	CGCGGTGGTGGTACGACATG A AGTTGAGGTGGGAGAGTATT CAGTCTTATAACTGGAGCTGAAGGCCTCTT A ATAGGAAATGGTGGTAGTGT AGCGCAACTAGGACGGACAA
5031425F14Rik	ENSMUST00000127920	CGCGGTGGTGGTACGACATG A AGGAGGAGGGTAATGATAGA GAAACCACTGACAACCAAAATGGTGGGAGG A TAGAGTTGATAGAGGGAGAA AGCGCAACTAGGACGGACAA
5031425F14Rik	ENSMUST00000127920	CGCGGTGGTGGTACGACATG A AGTTGAGGTGGGAGAGTATT ACACCTCCGTGACCCACAGATAAACCAGCT A TAGAGTTGATAGAGGGAGAA AGCGCAACTAGGACGGACAA
5031425F14Rik	ENSMUST00000127920	CGCGGTGGTGGTACGACATG A AGTTGAGGTGGGAGAGTATT TGTCACCTTCCAGCTTGTCTCAAGAAGCTC A AGGAGGAGGGTAATGATAGA AGCGCAACTAGGACGGACAA
5031425F14Rik	ENSMUST00000127920	CGCGGTGGTGGTACGACATG A ATAGGAAATGGTGGTAGTGT ACTGGAGCTGAAGGCCTCTTGTCTCGGTGC A TAGAGTTGATAGAGGGAGAA AGCGCAACTAGGACGGACAA
5031425F14Rik	ENSMUST00000127920	CGCGGTGGTGGTACGACATG A AGGAGGAGGGTAATGATAGA TTGTCCTGAGTGGATGTGTTGAGAGGTGGG A ATAGGAAATGGTGGTAGTGT AGCGCAACTAGGACGGACAA
5031425F14Rik	ENSMUST00000127920	CGCGGTGGTGGTACGACATG A AGTTGAGGTGGGAGAGTATT GATGACTCGGCCCCTAATCCTGAGTCCTAG A ATAGGAAATGGTGGTAGTGT AGCGCAACTAGGACGGACAA
5031425F14Rik	ENSMUST00000127920	CGCGGTGGTGGTACGACATG A AGGAGGAGGGTAATGATAGA ACCAGAGAAAGAAAGGAGCCTAGAGCGTGA A TAGAGTTGATAGAGGGAGAA AGCGCAACTAGGACGGACAA
5031425F14Rik	ENSMUST00000127920	CGCGGTGGTGGTACGACATG A TAGAGTTGATAGAGGGAGAA ACTAGGGTCCCCACAGACAGCGTCTGCTCT A AGTTGAGGTGGGAGAGTATT AGCGCAACTAGGACGGACAA
5031425F14Rik	ENSMUST00000127920	CGCGGTGGTGGTACGACATG A AGTTGAGGTGGGAGAGTATT TGAGTCCTAGTCCCTTCCTGCCCTGCTGAC A AGGAGGAGGGTAATGATAGA AGCGCAACTAGGACGGACAA
5031425F14Rik	ENSMUST00000127920	CGCGGTGGTGGTACGACATG A ATAGGAAATGGTGGTAGTGT CACTCCTAACAAGAGAGGCAGCTCGGGACT A TAGAGTTGATAGAGGGAGAA AGCGCAACTAGGACGGACAA
5031425F14Rik	ENSMUST00000127920	CGCGGTGGTGGTACGACATG A AGGAGGAGGGTAATGATAGA CTGCTCCAATTCAGAGTCTCTCCAGCTCAG A ATAGGAAATGGTGGTAGTGT AGCGCAACTAGGACGGACAA
5730522E02Rik	ENSMUST00000109511	CGCGGTGGTGGTACGACATG A AGGTTAGGTTGAGAATAGGA TAGGCTTGTACCGAATGATACCAAGATGAT A GATGATGTAGTAGTAAGGGT AGCGCAACTAGGACGGACAA
5730522E02Rik	ENSMUST00000109511	CGCGGTGGTGGTACGACATG A AGGTTAGGTTGAGAATAGGA GGAAAATTCAGGCTGAGACTCTTTTCTCAA A GGAGTAGTTGGTTGTTAGGA AGCGCAACTAGGACGGACAA
5730522E02Rik	ENSMUST00000109511	CGCGGTGGTGGTACGACATG A AGGTTAGGTTGAGAATAGGA CGGGACAGGAATGTTTAGAAAAGAGATCCT A TGTGGTTTGGAGATGATAGA AGCGCAACTAGGACGGACAA
5730522E02Rik	ENSMUST00000109511	CGCGGTGGTGGTACGACATG A GATGATGTAGTAGTAAGGGT GGGCAGAGGCAGGGGAATTGATCTCTGTGA A GGAGTAGTTGGTTGTTAGGA AGCGCAACTAGGACGGACAA
5730522E02Rik	ENSMUST00000109511	CGCGGTGGTGGTACGACATG A TGTGGTTTGGAGATGATAGA ACTTTCTGAATTCAGACATGGTGATGAGGA A GATGATGTAGTAGTAAGGGT AGCGCAACTAGGACGGACAA
5730522E02Rik	ENSMUST00000109511	CGCGGTGGTGGTACGACATG A TGTGGTTTGGAGATGATAGA AGGGGAATTGATCTCTGTGAGTTTCAGGCC A GGAGTAGTTGGTTGTTAGGA AGCGCAACTAGGACGGACAA
5730522E02Rik	ENSMUST00000109511	CGCGGTGGTGGTACGACATG A GATGATGTAGTAGTAAGGGT GCACTTACTTCGGGACAGGAATGTTTAGAA A AGGTTAGGTTGAGAATAGGA AGCGCAACTAGGACGGACAA
5730522E02Rik	ENSMUST00000109511	CGCGGTGGTGGTACGACATG A GGAGTAGTTGGTTGTTAGGA CCGAATGATACCAAGATGATCAGTGTGAAC A AGGTTAGGTTGAGAATAGGA AGCGCAACTAGGACGGACAA
5730522E02Rik	ENSMUST00000109511	CGCGGTGGTGGTACGACATG A AGGTTAGGTTGAGAATAGGA GGAGTGGCAGTTAGATGTTCTCAGGAGGGC A TGTGGTTTGGAGATGATAGA AGCGCAACTAGGACGGACAA
5730522E02Rik	ENSMUST00000109511	CGCGGTGGTGGTACGACATG A GATGATGTAGTAGTAAGGGT CTTTGAGGCCAGATGTGGAACCACACACCT A GGAGTAGTTGGTTGTTAGGA AGCGCAACTAGGACGGACAA
5730522E02Rik	ENSMUST00000109511	CGCGGTGGTGGTACGACATG A GATGATGTAGTAGTAAGGGT TGCTCCTGGAAGAAGTCCAAACTGGTAGGT A TGTGGTTTGGAGATGATAGA AGCGCAACTAGGACGGACAA
5730522E02Rik	ENSMUST00000109511	CGCGGTGGTGGTACGACATG A TGTGGTTTGGAGATGATAGA CTCGCTCCGCCATGATTGCTTTGTTTCGCT A GGAGTAGTTGGTTGTTAGGA AGCGCAACTAGGACGGACAA
5730522E02Rik	ENSMUST00000109511	CGCGGTGGTGGTACGACATG A AGGTTAGGTTGAGAATAGGA CAATTATCTCCAGCAAATCTCCAGTGAGGT A GATGATGTAGTAGTAAGGGT AGCGCAACTAGGACGGACAA
5730522E02Rik	ENSMUST00000109511	CGCGGTGGTGGTACGACATG A AGGTTAGGTTGAGAATAGGA GGCACACAGAGAAAGGTCAGGGAATTAAAT A GGAGTAGTTGGTTGTTAGGA AGCGCAACTAGGACGGACAA
5730522E02Rik	ENSMUST00000109511	CGCGGTGGTGGTACGACATG A AGGTTAGGTTGAGAATAGGA GAGTCTGTCTTCTGGGATACATTCCACATA A TGTGGTTTGGAGATGATAGA AGCGCAACTAGGACGGACAA
5730522E02Rik	ENSMUST00000109511	CGCGGTGGTGGTACGACATG A GATGATGTAGTAGTAAGGGT CTACACACACTAGGCTTGTACCGAATGATA A GGAGTAGTTGGTTGTTAGGA AGCGCAACTAGGACGGACAA
5730522E02Rik	ENSMUST00000109511	CGCGGTGGTGGTACGACATG A TGTGGTTTGGAGATGATAGA AGCCATAACACTTTGAGGCCAGATGTGGAA A GATGATGTAGTAGTAAGGGT AGCGCAACTAGGACGGACAA
5730522E02Rik	ENSMUST00000109511	CGCGGTGGTGGTACGACATG A GGAGTAGTTGGTTGTTAGGA CAAGAACTAAGACTGACAGGGGCACACAGA A TGTGGTTTGGAGATGATAGA AGCGCAACTAGGACGGACAA
5730522E02Rik	ENSMUST00000109511	CGCGGTGGTGGTACGACATG A AGGTTAGGTTGAGAATAGGA CTTCTGGCAGGGTTTTCTGCAGCCCATATC A GATGATGTAGTAGTAAGGGT AGCGCAACTAGGACGGACAA
5730522E02Rik	ENSMUST00000109511	CGCGGTGGTGGTACGACATG A AGGTTAGGTTGAGAATAGGA AGATGTGGAACCACACACCTTTAATCTCAG A GGAGTAGTTGGTTGTTAGGA AGCGCAACTAGGACGGACAA
5730522E02Rik	ENSMUST00000109511	CGCGGTGGTGGTACGACATG A TGTGGTTTGGAGATGATAGA AGGCCATTCTCTTCTACATGGCAAATTCCA A AGGTTAGGTTGAGAATAGGA AGCGCAACTAGGACGGACAA
5730522E02Rik	ENSMUST00000109511	CGCGGTGGTGGTACGACATG A GGAGTAGTTGGTTGTTAGGA CTCTCTGCCCCAATTATCTCCAGCAAATCT A GATGATGTAGTAGTAAGGGT AGCGCAACTAGGACGGACAA
5730522E02Rik	ENSMUST00000109511	CGCGGTGGTGGTACGACATG A GATGATGTAGTAGTAAGGGT CCTCTTACTGTCCTTGATCTTGCTGTTTGT A TGTGGTTTGGAGATGATAGA AGCGCAACTAGGACGGACAA
5730522E02Rik	ENSMUST00000109511	CGCGGTGGTGGTACGACATG A GGAGTAGTTGGTTGTTAGGA ATTGGTTTTCTGCTCCTGGAAGAAGTCCAA A TGTGGTTTGGAGATGATAGA AGCGCAACTAGGACGGACAA
5730522E02Rik	ENSMUST00000109511	CGCGGTGGTGGTACGACATG A GATGATGTAGTAGTAAGGGT GCTTTCTTCCTAGGATTCATTCATGCACTT A AGGTTAGGTTGAGAATAGGA AGCGCAACTAGGACGGACAA
5730522E02Rik	ENSMUST00000109511	CGCGGTGGTGGTACGACATG A GGAGTAGTTGGTTGTTAGGA CACTATGGAGTGCCTCCAGCAGCCATAACA A AGGTTAGGTTGAGAATAGGA AGCGCAACTAGGACGGACAA
5730522E02Rik	ENSMUST00000109511	CGCGGTGGTGGTACGACATG A AGGTTAGGTTGAGAATAGGA TCTGTCCTTCCTCTCTGCCCCAATTATCTC A TGTGGTTTGGAGATGATAGA AGCGCAACTAGGACGGACAA
5730522E02Rik	ENSMUST00000109511	CGCGGTGGTGGTACGACATG A GATGATGTAGTAGTAAGGGT CCAGTGAGGTGAGTGGGCATCTTTATTGTG A GGAGTAGTTGGTTGTTAGGA AGCGCAACTAGGACGGACAA
5730522E02Rik	ENSMUST00000109511	CGCGGTGGTGGTACGACATG A GATGATGTAGTAGTAAGGGT TATTTGGAGAGTCGGGGCAGAGGCAGGGGA A TGTGGTTTGGAGATGATAGA AGCGCAACTAGGACGGACAA
5730522E02Rik	ENSMUST00000109511	CGCGGTGGTGGTACGACATG A GGAGTAGTTGGTTGTTAGGA CAATTTCTACTCTGTCCTTCCTCTCTGCCC A TGTGGTTTGGAGATGATAGA AGCGCAACTAGGACGGACAA
5730522E02Rik	ENSMUST00000109511	CGCGGTGGTGGTACGACATG A AGGTTAGGTTGAGAATAGGA CGTCTACTGAGAATGTTCTACAGGGATGTC A GATGATGTAGTAGTAAGGGT AGCGCAACTAGGACGGACAA
5730522E02Rik	ENSMUST00000109511	CGCGGTGGTGGTACGACATG A AGGTTAGGTTGAGAATAGGA GACTGACAGGGGCACACAGAGAAAGGTCAG A GGAGTAGTTGGTTGTTAGGA AGCGCAACTAGGACGGACAA
5730522E02Rik	ENSMUST00000109511	CGCGGTGGTGGTACGACATG A TGTGGTTTGGAGATGATAGA CCTCTGAAATCACTATGGAGTGCCTCCAGC A AGGTTAGGTTGAGAATAGGA AGCGCAACTAGGACGGACAA
5730522E02Rik	ENSMUST00000109511	CGCGGTGGTGGTACGACATG A GATGATGTAGTAGTAAGGGT TGCCTCCAGCAGCCATAACACTTTGAGGCC A GGAGTAGTTGGTTGTTAGGA AGCGCAACTAGGACGGACAA
5730522E02Rik	ENSMUST00000109511	CGCGGTGGTGGTACGACATG A GATGATGTAGTAGTAAGGGT TTAGATGTTCTCAGGAGGGCAATCATCTCA A TGTGGTTTGGAGATGATAGA AGCGCAACTAGGACGGACAA
5730522E02Rik	ENSMUST00000109511	CGCGGTGGTGGTACGACATG A GGAGTAGTTGGTTGTTAGGA ACACAGTGAGATACTTGAACATTCCAGACA A TGTGGTTTGGAGATGATAGA AGCGCAACTAGGACGGACAA
5730522E02Rik	ENSMUST00000109511	CGCGGTGGTGGTACGACATG A GATGATGTAGTAGTAAGGGT GTTTTCTCTCCTGCACATAAGCACAACAAA A AGGTTAGGTTGAGAATAGGA AGCGCAACTAGGACGGACAA
5730522E02Rik	ENSMUST00000109511	CGCGGTGGTGGTACGACATG A GGAGTAGTTGGTTGTTAGGA GCAACTGAGATGTTACTCTTGAACATCCTG A AGGTTAGGTTGAGAATAGGA AGCGCAACTAGGACGGACAA
5730522E02Rik	ENSMUST00000109511	CGCGGTGGTGGTACGACATG A TGTGGTTTGGAGATGATAGA GAGTGGGCATCTTTATTGTGTTGGTTTTCT A AGGTTAGGTTGAGAATAGGA AGCGCAACTAGGACGGACAA
5730522E02Rik	ENSMUST00000109511	CGCGGTGGTGGTACGACATG A GGAGTAGTTGGTTGTTAGGA AACATCCTGTCTTCTGGCAGGGTTTTCTGC A GATGATGTAGTAGTAAGGGT AGCGCAACTAGGACGGACAA
5730522E02Rik	ENSMUST00000109511	CGCGGTGGTGGTACGACATG A GATGATGTAGTAGTAAGGGT GACAGCCAGGACACAGTGAGATACTTGAAC A TGTGGTTTGGAGATGATAGA AGCGCAACTAGGACGGACAA
5730522E02Rik	ENSMUST00000109511	CGCGGTGGTGGTACGACATG A TGTGGTTTGGAGATGATAGA GGTTTTCTGCAGCCCATATCACTAACGGAG A GGAGTAGTTGGTTGTTAGGA AGCGCAACTAGGACGGACAA
5730522E02Rik	ENSMUST00000109511	CGCGGTGGTGGTACGACATG A AGGTTAGGTTGAGAATAGGA CACCTTACACATCTCATTCTGGAGTGGCAG A GATGATGTAGTAGTAAGGGT AGCGCAACTAGGACGGACAA
5730522E02Rik	ENSMUST00000109511	CGCGGTGGTGGTACGACATG A GGAGTAGTTGGTTGTTAGGA ATTCATTCATGCACTTACTTCGGGACAGGA A AGGTTAGGTTGAGAATAGGA AGCGCAACTAGGACGGACAA
5730522E02Rik	ENSMUST00000109511	CGCGGTGGTGGTACGACATG A AGGTTAGGTTGAGAATAGGA TCAGACATGGTGATGAGGAGAAATGAAGAA A TGTGGTTTGGAGATGATAGA AGCGCAACTAGGACGGACAA
5730522E02Rik	ENSMUST00000109511	CGCGGTGGTGGTACGACATG A GATGATGTAGTAGTAAGGGT CTTTATTGTGTTGGTTTTCTCTCCTGCACA A GGAGTAGTTGGTTGTTAGGA AGCGCAACTAGGACGGACAA
5730522E02Rik	ENSMUST00000109511	CGCGGTGGTGGTACGACATG A TGTGGTTTGGAGATGATAGA AGCCCATATCACTAACGGAGCCTCTTACTG A GATGATGTAGTAGTAAGGGT AGCGCAACTAGGACGGACAA
5730522E02Rik	ENSMUST00000109511	CGCGGTGGTGGTACGACATG A TGTGGTTTGGAGATGATAGA CTTCTACATGGCAAATTCCAGGACAGCCAG A GGAGTAGTTGGTTGTTAGGA AGCGCAACTAGGACGGACAA
5730522E02Rik	ENSMUST00000109511	CGCGGTGGTGGTACGACATG A AGGTTAGGTTGAGAATAGGA CAGCAAATCTCCAGTGAGGTGAGTGGGCAT A GATGATGTAGTAGTAAGGGT AGCGCAACTAGGACGGACAA
5730522E02Rik	ENSMUST00000109511	CGCGGTGGTGGTACGACATG A GGAGTAGTTGGTTGTTAGGA CCTTCCTCCATCGTCTACTGAGAATGTTCT A AGGTTAGGTTGAGAATAGGA AGCGCAACTAGGACGGACAA
5730522E02Rik	ENSMUST00000109511	CGCGGTGGTGGTACGACATG A AGGTTAGGTTGAGAATAGGA TTTCCCAGCAGAGAAGGACGGCAACTGAGA A TGTGGTTTGGAGATGATAGA AGCGCAACTAGGACGGACAA
5730522E02Rik	ENSMUST00000109511	CGCGGTGGTGGTACGACATG A GGAGTAGTTGGTTGTTAGGA GCACAACAAACTACACACACTAGGCTTGTA A GATGATGTAGTAGTAAGGGT AGCGCAACTAGGACGGACAA
5730522E02Rik	ENSMUST00000109511	CGCGGTGGTGGTACGACATG A GATGATGTAGTAGTAAGGGT ATCTCATTCTGGAGTGGCAGTTAGATGTTC A TGTGGTTTGGAGATGATAGA AGCGCAACTAGGACGGACAA
5730522E02Rik	ENSMUST00000109511	CGCGGTGGTGGTACGACATG A TGTGGTTTGGAGATGATAGA AATCATCTCATATGTCGGCCAGGGCGCGGG A GGAGTAGTTGGTTGTTAGGA AGCGCAACTAGGACGGACAA
5730522E02Rik	ENSMUST00000109511	CGCGGTGGTGGTACGACATG A GATGATGTAGTAGTAAGGGT GTTACTCTTGAACATCCTGTCTTCTGGCAG A AGGTTAGGTTGAGAATAGGA AGCGCAACTAGGACGGACAA
5730522E02Rik	ENSMUST00000109511	CGCGGTGGTGGTACGACATG A GGAGTAGTTGGTTGTTAGGA CCCAGGAGCATTTCCCAGCAGAGAAGGACG A AGGTTAGGTTGAGAATAGGA AGCGCAACTAGGACGGACAA
5730522E02Rik	ENSMUST00000109511	CGCGGTGGTGGTACGACATG A TGTGGTTTGGAGATGATAGA AGAATGCTGTCCCAGGAGCATTTCCCAGCA A AGGTTAGGTTGAGAATAGGA AGCGCAACTAGGACGGACAA
5730522E02Rik	ENSMUST00000109511	CGCGGTGGTGGTACGACATG A GATGATGTAGTAGTAAGGGT GAGAAGGACGGCAACTGAGATGTTACTCTT A GGAGTAGTTGGTTGTTAGGA AGCGCAACTAGGACGGACAA
5730522E02Rik	ENSMUST00000109511	CGCGGTGGTGGTACGACATG A GATGATGTAGTAGTAAGGGT TGTGAGTTTCAGGCCATTCTCTTCTACATG A TGTGGTTTGGAGATGATAGA AGCGCAACTAGGACGGACAA
5730522E02Rik	ENSMUST00000109511	CGCGGTGGTGGTACGACATG A TGTGGTTTGGAGATGATAGA AGAAGTCCAAACTGGTAGGTCCTTCCTCCA A GGAGTAGTTGGTTGTTAGGA AGCGCAACTAGGACGGACAA
5730522E02Rik	ENSMUST00000109511	CGCGGTGGTGGTACGACATG A AGGTTAGGTTGAGAATAGGA CAGACAAGATAGAATGCTGTCCCAGGAGCA A GATGATGTAGTAGTAAGGGT AGCGCAACTAGGACGGACAA
5730522E02Rik	ENSMUST00000109511	CGCGGTGGTGGTACGACATG A AGGTTAGGTTGAGAATAGGA CTGCACATAAGCACAACAAACTACACACAC A GGAGTAGTTGGTTGTTAGGA AGCGCAACTAGGACGGACAA
5730522E02Rik	ENSMUST00000109511	CGCGGTGGTGGTACGACATG A AGGTTAGGTTGAGAATAGGA TCAGGAGGGCAATCATCTCATATGTCGGCC A TGTGGTTTGGAGATGATAGA AGCGCAACTAGGACGGACAA
5730522E02Rik	ENSMUST00000109511	CGCGGTGGTGGTACGACATG A GGAGTAGTTGGTTGTTAGGA ACTAACGGAGCCTCTTACTGTCCTTGATCT A GATGATGTAGTAGTAAGGGT AGCGCAACTAGGACGGACAA
5730522E02Rik	ENSMUST00000109511	CGCGGTGGTGGTACGACATG A TGTGGTTTGGAGATGATAGA ACTGGTAGGTCCTTCCTCCATCGTCTACTG A GATGATGTAGTAGTAAGGGT AGCGCAACTAGGACGGACAA
5730522E02Rik	ENSMUST00000109511	CGCGGTGGTGGTACGACATG A GGAGTAGTTGGTTGTTAGGA TTAATCTCAGTATTTGGAGAGTCGGGGCAG A TGTGGTTTGGAGATGATAGA AGCGCAACTAGGACGGACAA
Acta2	ENSMUST00000039631	CGCGGTGGTGGTACGACATG A TGTGGAGGGATTGAAGGATA AGCAGCGTCTCAGGGTTCCTGACAGCGACT A ATAGGAAATGGTGGTAGTGT AGCGCAACTAGGACGGACAA
Acta2	ENSMUST00000039631	CGCGGTGGTGGTACGACATG A GGAGTAGTTGGTTGTTAGGA CCACACGAAGCTCGTTATAGAAAGAGTGGT A ATAGGAAATGGTGGTAGTGT AGCGCAACTAGGACGGACAA
Acta2	ENSMUST00000039631	CGCGGTGGTGGTACGACATG A TGGGAGGATTGAGATGAGTT AAAGAGTGGTGCCAGATCTTTTCCATGTCG A ATAGGAAATGGTGGTAGTGT AGCGCAACTAGGACGGACAA
Acta2	ENSMUST00000039631	CGCGGTGGTGGTACGACATG A TGTGGAGGGATTGAAGGATA TCCTCTTCACACATAGCTGGAGCAGCGTCT A GGAGTAGTTGGTTGTTAGGA AGCGCAACTAGGACGGACAA
Acta2	ENSMUST00000039631	CGCGGTGGTGGTACGACATG A TGGGAGGATTGAGATGAGTT CCATTGTCGCACACCAGGGCTGTGCTGTCT A TGTGGAGGGATTGAAGGATA AGCGCAACTAGGACGGACAA
Acta2	ENSMUST00000039631	CGCGGTGGTGGTACGACATG A GGAGTAGTTGGTTGTTAGGA CACGGACAATCTCACGCTCGGCAGTAGTCA A TGGGAGGATTGAGATGAGTT AGCGCAACTAGGACGGACAA
Acta2	ENSMUST00000039631	CGCGGTGGTGGTACGACATG A ATAGGAAATGGTGGTAGTGT CTCACGCTCGGCAGTAGTCACGAAGGAATA A TGTGGAGGGATTGAAGGATA AGCGCAACTAGGACGGACAA
Acta2	ENSMUST00000039631	CGCGGTGGTGGTACGACATG A GGAGTAGTTGGTTGTTAGGA TCCAGAGGCATAGAGGGACAGCACAGCCTG A ATAGGAAATGGTGGTAGTGT AGCGCAACTAGGACGGACAA
Acta2	ENSMUST00000039631	CGCGGTGGTGGTACGACATG A ATAGGAAATGGTGGTAGTGT GAGTACTTGCGTTCTGGAGGGGCAATGATC A TGGGAGGATTGAGATGAGTT AGCGCAACTAGGACGGACAA
Acta2	ENSMUST00000039631	CGCGGTGGTGGTACGACATG A GGAGTAGTTGGTTGTTAGGA GAATAGCCACGCTCAGTCAGGATCTTCATG A TGTGGAGGGATTGAAGGATA AGCGCAACTAGGACGGACAA
Acta2	ENSMUST00000039631	CGCGGTGGTGGTACGACATG A TGTGGAGGGATTGAAGGATA CGTATTCCTGTTTGCTGATCCACATCTGCT A TGGGAGGATTGAGATGAGTT AGCGCAACTAGGACGGACAA
Acta2	ENSMUST00000039631	CGCGGTGGTGGTACGACATG A GGAGTAGTTGGTTGTTAGGA AGCACAATACCAGTTGTACGTCCAGAGGCA A TGGGAGGATTGAGATGAGTT AGCGCAACTAGGACGGACAA
Acta2	ENSMUST00000039631	CGCGGTGGTGGTACGACATG A TGTGGAGGGATTGAAGGATA ATAGCTGTCTTTTTGGCCCATTCCAACCAT A ATAGGAAATGGTGGTAGTGT AGCGCAACTAGGACGGACAA
Acta2	ENSMUST00000039631	CGCGGTGGTGGTACGACATG A GGAGTAGTTGGTTGTTAGGA TGTGCTGTCTTCCTCTTCACACATAGCTGG A ATAGGAAATGGTGGTAGTGT AGCGCAACTAGGACGGACAA
Acta2	ENSMUST00000039631	CGCGGTGGTGGTACGACATG A ATAGGAAATGGTGGTAGTGT TCCAGAGTCCAGCACAATACCAGTTGTACG A TGGGAGGATTGAGATGAGTT AGCGCAACTAGGACGGACAA
Acta2	ENSMUST00000039631	CGCGGTGGTGGTACGACATG A GGAGTAGTTGGTTGTTAGGA AGTCCAGAGCTACATAGCACAGCTTCTCCT A TGTGGAGGGATTGAAGGATA AGCGCAACTAGGACGGACAA
Acta2	ENSMUST00000039631	CGCGGTGGTGGTACGACATG A TGGGAGGATTGAGATGAGTT ACATAGCTGGAGCAGCGTCTCAGGGTTCCT A TGTGGAGGGATTGAAGGATA AGCGCAACTAGGACGGACAA
Acta2	ENSMUST00000039631	CGCGGTGGTGGTACGACATG A TGGGAGGATTGAGATGAGTT CATGATGGCATGAGGCAGGGCATAGCCCTC A GGAGTAGTTGGTTGTTAGGA AGCGCAACTAGGACGGACAA
Acta2	ENSMUST00000039631	CGCGGTGGTGGTACGACATG A TGTGGAGGGATTGAAGGATA CCACTAGAGGGGGCCACCCTATAATAAATG A ATAGGAAATGGTGGTAGTGT AGCGCAACTAGGACGGACAA
Acta2	ENSMUST00000039631	CGCGGTGGTGGTACGACATG A ATAGGAAATGGTGGTAGTGT GTTCTGGAGGGGCAATGATCTTGATCTTCA A GGAGTAGTTGGTTGTTAGGA AGCGCAACTAGGACGGACAA
Acta2	ENSMUST00000039631	CGCGGTGGTGGTACGACATG A ATAGGAAATGGTGGTAGTGT GGCGGCCGTGGCCATCTCATTTTCAAAGTC A TGGGAGGATTGAGATGAGTT AGCGCAACTAGGACGGACAA
Acta2	ENSMUST00000039631	CGCGGTGGTGGTACGACATG A GGAGTAGTTGGTTGTTAGGA ATGGCTGGAAGAGAGTCTCTGGGCAGCGGA A TGTGGAGGGATTGAAGGATA AGCGCAACTAGGACGGACAA
Acta2	ENSMUST00000039631	CGCGGTGGTGGTACGACATG A TGTGGAGGGATTGAAGGATA ACCTGCCCGTCAGGCAGTTCGTAGCTCTTC A TGGGAGGATTGAGATGAGTT AGCGCAACTAGGACGGACAA
Acta2	ENSMUST00000039631	CGCGGTGGTGGTACGACATG A GGAGTAGTTGGTTGTTAGGA TCCCTCTCTTGCTCTGGGCTTCATCCCCCA A TGGGAGGATTGAGATGAGTT AGCGCAACTAGGACGGACAA
Acta2	ENSMUST00000039631	CGCGGTGGTGGTACGACATG A TGTGGAGGGATTGAAGGATA ACGTTGTGAGTCACACCATCTCCAGAGTCC A ATAGGAAATGGTGGTAGTGT AGCGCAACTAGGACGGACAA
Acta2	ENSMUST00000039631	CGCGGTGGTGGTACGACATG A ATAGGAAATGGTGGTAGTGT CAGGAATGATTTGGAAAGGAACTGGAGGCG A GGAGTAGTTGGTTGTTAGGA AGCGCAACTAGGACGGACAA
Acta2	ENSMUST00000039631	CGCGGTGGTGGTACGACATG A ATAGGAAATGGTGGTAGTGT TGCTGGAAGGTAGACAGCGAAGCCAGGATG A TGGGAGGATTGAGATGAGTT AGCGCAACTAGGACGGACAA
Acta2	ENSMUST00000039631	CGCGGTGGTGGTACGACATG A TGTGGAGGGATTGAAGGATA TCACACCATCTCCAGAGTCCAGCACAATAC A GGAGTAGTTGGTTGTTAGGA AGCGCAACTAGGACGGACAA
Acta2	ENSMUST00000039631	CGCGGTGGTGGTACGACATG A TGGGAGGATTGAGATGAGTT GTAACAAATCAAAGCTTTGGGCAGGAATGA A TGTGGAGGGATTGAAGGATA AGCGCAACTAGGACGGACAA
Acta2	ENSMUST00000039631	CGCGGTGGTGGTACGACATG A GGAGTAGTTGGTTGTTAGGA GCCAGATCTTTTCCATGTCGTCCCAGTTGG A TGGGAGGATTGAGATGAGTT AGCGCAACTAGGACGGACAA
Acta2	ENSMUST00000039631	CGCGGTGGTGGTACGACATG A ATAGGAAATGGTGGTAGTGT GTCCCAGTTGGTGATGATGCCGTGTTCTAT A TGTGGAGGGATTGAAGGATA AGCGCAACTAGGACGGACAA
Acta2	ENSMUST00000039631	CGCGGTGGTGGTACGACATG A GGAGTAGTTGGTTGTTAGGA TTTTGGCCCATTCCAACCATTACTCCCTGA A ATAGGAAATGGTGGTAGTGT AGCGCAACTAGGACGGACAA
Acta2	ENSMUST00000039631	CGCGGTGGTGGTACGACATG A ATAGGAAATGGTGGTAGTGT ACAGAGCCCAGAGCCATTGTCGCACACCAG A TGGGAGGATTGAGATGAGTT AGCGCAACTAGGACGGACAA
Acta2	ENSMUST00000039631	CGCGGTGGTGGTACGACATG A GGAGTAGTTGGTTGTTAGGA GGACATTGAAGGTCTCAAACATAATCTGGG A TGTGGAGGGATTGAAGGATA AGCGCAACTAGGACGGACAA
Acta2	ENSMUST00000039631	CGCGGTGGTGGTACGACATG A TGTGGAGGGATTGAAGGATA CTGTCAGCAGTGTCGGATGCTCTTCAGGGG A TGGGAGGATTGAGATGAGTT AGCGCAACTAGGACGGACAA
Acta2	ENSMUST00000039631	CGCGGTGGTGGTACGACATG A TGGGAGGATTGAGATGAGTT TAGAGGGACAGCACAGCCTGAATAGCCACA A GGAGTAGTTGGTTGTTAGGA AGCGCAACTAGGACGGACAA
Acta2	ENSMUST00000039631	CGCGGTGGTGGTACGACATG A ATAGGAAATGGTGGTAGTGT GGATGCCCGCTGACTCCATCCCAATGAAAG A TGTGGAGGGATTGAAGGATA AGCGCAACTAGGACGGACAA
Acta2	ENSMUST00000039631	CGCGGTGGTGGTACGACATG A GGAGTAGTTGGTTGTTAGGA TCATTTTCTCCCGGTTGGCCTTAGGGTTCA A ATAGGAAATGGTGGTAGTGT AGCGCAACTAGGACGGACAA
Acta2	ENSMUST00000039631	CGCGGTGGTGGTACGACATG A ATAGGAAATGGTGGTAGTGT TGAGGCAGGGCATAGCCCTCATAGATAGGC A TGGGAGGATTGAGATGAGTT AGCGCAACTAGGACGGACAA
Acta2	ENSMUST00000039631	CGCGGTGGTGGTACGACATG A TGTGGAGGGATTGAAGGATA GCCATCTCATTTTCAAAGTCCAGAGCTACA A GGAGTAGTTGGTTGTTAGGA AGCGCAACTAGGACGGACAA
Acta2	ENSMUST00000039631	CGCGGTGGTGGTACGACATG A TGGGAGGATTGAGATGAGTT AAGCTTTGGGCAGGAATGATTTGGAAAGGA A TGTGGAGGGATTGAAGGATA AGCGCAACTAGGACGGACAA
Acta2	ENSMUST00000039631	CGCGGTGGTGGTACGACATG A GGAGTAGTTGGTTGTTAGGA CTCTGGGCTTCATCCCCCACATAGCTGTCT A TGGGAGGATTGAGATGAGTT AGCGCAACTAGGACGGACAA
Acta2	ENSMUST00000039631	CGCGGTGGTGGTACGACATG A ATAGGAAATGGTGGTAGTGT AAGTCCTATACGCTCTCAAATACCCCGTTT A TGTGGAGGGATTGAAGGATA AGCGCAACTAGGACGGACAA
Acta2	ENSMUST00000039631	CGCGGTGGTGGTACGACATG A ATAGGAAATGGTGGTAGTGT CGTGTTCTATCGGATACTTCAGCGTCAGGA A GGAGTAGTTGGTTGTTAGGA AGCGCAACTAGGACGGACAA
Acta2	ENSMUST00000039631	CGCGGTGGTGGTACGACATG A TGGGAGGATTGAGATGAGTT AGAGGCAGAGCAGGGGGGACTTAGAAGCAT A ATAGGAAATGGTGGTAGTGT AGCGCAACTAGGACGGACAA
Acta2	ENSMUST00000039631	CGCGGTGGTGGTACGACATG A GGAGTAGTTGGTTGTTAGGA TTCATGGTGCTGGGTGCGAGGGCTGTGATC A TGTGGAGGGATTGAAGGATA AGCGCAACTAGGACGGACAA
Acta2	ENSMUST00000039631	CGCGGTGGTGGTACGACATG A TGTGGAGGGATTGAAGGATA CATAGCCCTCATAGATAGGCACGTTGTGAG A TGGGAGGATTGAGATGAGTT AGCGCAACTAGGACGGACAA
Acta2	ENSMUST00000039631	CGCGGTGGTGGTACGACATG A TGGGAGGATTGAGATGAGTT GAGAGTCTCTGGGCAGCGGAAGCGTTCGTT A GGAGTAGTTGGTTGTTAGGA AGCGCAACTAGGACGGACAA
Acta2	ENSMUST00000039631	CGCGGTGGTGGTACGACATG A TGTGGAGGGATTGAAGGATA TCTCGGCCAGCCAAGTCCAGACGCATGATG A ATAGGAAATGGTGGTAGTGT AGCGCAACTAGGACGGACAA
Acta2	ENSMUST00000039631	CGCGGTGGTGGTACGACATG A GGAGTAGTTGGTTGTTAGGA AGTGGACCTTCCTCTGTTGAAGTGATTGAT A ATAGGAAATGGTGGTAGTGT AGCGCAACTAGGACGGACAA
Acta2	ENSMUST00000039631	CGCGGTGGTGGTACGACATG A ATAGGAAATGGTGGTAGTGT GCAGTAGTCACGAAGGAATAGCCACGCTCA A TGGGAGGATTGAGATGAGTT AGCGCAACTAGGACGGACAA
Acta2	ENSMUST00000039631	CGCGGTGGTGGTACGACATG A TGTGGAGGGATTGAAGGATA ATAGATAGGCACGTTGTGAGTCACACCATC A GGAGTAGTTGGTTGTTAGGA AGCGCAACTAGGACGGACAA
Acta2	ENSMUST00000039631	CGCGGTGGTGGTACGACATG A TGTGGAGGGATTGAAGGATA ACACCAGGGCTGTGCTGTCTTCCTCTTCAC A TGGGAGGATTGAGATGAGTT AGCGCAACTAGGACGGACAA
Acta2	ENSMUST00000039631	CGCGGTGGTGGTACGACATG A TGGGAGGATTGAGATGAGTT TTGGAAAGGAACTGGAGGCGCTGATCCACA A GGAGTAGTTGGTTGTTAGGA AGCGCAACTAGGACGGACAA
Acta2	ENSMUST00000039631	CGCGGTGGTGGTACGACATG A ATAGGAAATGGTGGTAGTGT TACTCCCTGATGTCTGGGACGTCCCACGAT A TGTGGAGGGATTGAAGGATA AGCGCAACTAGGACGGACAA
Acta2	ENSMUST00000039631	CGCGGTGGTGGTACGACATG A ATAGGAAATGGTGGTAGTGT ACACAATTGAATCAGTGTTGCTAGGCCAGG A GGAGTAGTTGGTTGTTAGGA AGCGCAACTAGGACGGACAA
Acta2	ENSMUST00000039631	CGCGGTGGTGGTACGACATG A TGGGAGGATTGAGATGAGTT AGTCCAGACGCATGATGGCATGAGGCAGGG A ATAGGAAATGGTGGTAGTGT AGCGCAACTAGGACGGACAA
Acta2	ENSMUST00000039631	CGCGGTGGTGGTACGACATG A GGAGTAGTTGGTTGTTAGGA AGTTGTGTGCTAGAGGCAGAGCAGGGGGGA A TGTGGAGGGATTGAAGGATA AGCGCAACTAGGACGGACAA
Acta2	ENSMUST00000039631	CGCGGTGGTGGTACGACATG A TGGGAGGATTGAGATGAGTT AGTGATTGATGCCATCCATGCCTGGGAATA A TGTGGAGGGATTGAAGGATA AGCGCAACTAGGACGGACAA
Acta2	ENSMUST00000039631	CGCGGTGGTGGTACGACATG A TGGGAGGATTGAGATGAGTT CCAATGAAAGATGGCTGGAAGAGAGTCTCT A GGAGTAGTTGGTTGTTAGGA AGCGCAACTAGGACGGACAA
Acta2	ENSMUST00000039631	CGCGGTGGTGGTACGACATG A TGTGGAGGGATTGAAGGATA TCTTCAGGGGCCACACGAAGCTCGTTATAG A ATAGGAAATGGTGGTAGTGT AGCGCAACTAGGACGGACAA
Acta2	ENSMUST00000039631	CGCGGTGGTGGTACGACATG A ATAGGAAATGGTGGTAGTGT GATCCAGACAGAGTACTTGCGTTCTGGAGG A GGAGTAGTTGGTTGTTAGGA AGCGCAACTAGGACGGACAA
Acta2	ENSMUST00000039631	CGCGGTGGTGGTACGACATG A TGGGAGGATTGAGATGAGTT GTCCCACGATGGATGGGAAAACAGCCCTGG A ATAGGAAATGGTGGTAGTGT AGCGCAACTAGGACGGACAA
Acta2	ENSMUST00000039631	CGCGGTGGTGGTACGACATG A GGAGTAGTTGGTTGTTAGGA GCATATCCATGCACGTGTGTATGCTTTAAT A TGTGGAGGGATTGAAGGATA AGCGCAACTAGGACGGACAA
Acta2	ENSMUST00000039631	CGCGGTGGTGGTACGACATG A TGGGAGGATTGAGATGAGTT ATAATCTGGGTCATTTTCTCCCGGTTGGCC A TGTGGAGGGATTGAAGGATA AGCGCAACTAGGACGGACAA
Acta2	ENSMUST00000039631	CGCGGTGGTGGTACGACATG A GGAGTAGTTGGTTGTTAGGA CATCCCCCACATAGCTGTCTTTTTGGCCCA A TGGGAGGATTGAGATGAGTT AGCGCAACTAGGACGGACAA
Acta2	ENSMUST00000039631	CGCGGTGGTGGTACGACATG A ATAGGAAATGGTGGTAGTGT CTAGGCCAGGGCTACAAGTTAAGGGTAGCA A TGTGGAGGGATTGAAGGATA AGCGCAACTAGGACGGACAA
Acta2	ENSMUST00000039631	CGCGGTGGTGGTACGACATG A GGAGTAGTTGGTTGTTAGGA ATCAGTGTTGCTAGGCCAGGGCTACAAGTT A ATAGGAAATGGTGGTAGTGT AGCGCAACTAGGACGGACAA
Acta2	ENSMUST00000039631	CGCGGTGGTGGTACGACATG A TGGGAGGATTGAGATGAGTT TTCATGAGGTAGTCGGTGAGATCTCGGCCA A ATAGGAAATGGTGGTAGTGT AGCGCAACTAGGACGGACAA
Acta2	ENSMUST00000039631	CGCGGTGGTGGTACGACATG A TGTGGAGGGATTGAAGGATA GGTGGTACCCCCTGACAGGACGTTGTTAGC A GGAGTAGTTGGTTGTTAGGA AGCGCAACTAGGACGGACAA
Acta2	ENSMUST00000039631	CGCGGTGGTGGTACGACATG A TGTGGAGGGATTGAAGGATA GGGCAGCGGAAGCGTTCGTTTCCAATGGTG A TGGGAGGATTGAGATGAGTT AGCGCAACTAGGACGGACAA
Acta2	ENSMUST00000039631	CGCGGTGGTGGTACGACATG A TGGGAGGATTGAGATGAGTT TGTCGGATGCTCTTCAGGGGCCACACGAAG A GGAGTAGTTGGTTGTTAGGA AGCGCAACTAGGACGGACAA
Acta2	ENSMUST00000039631	CGCGGTGGTGGTACGACATG A ATAGGAAATGGTGGTAGTGT GCTACAAGTTAAGGGTAGCACATGTCTGAT A TGTGGAGGGATTGAAGGATA AGCGCAACTAGGACGGACAA
Acta2	ENSMUST00000039631	CGCGGTGGTGGTACGACATG A ATAGGAAATGGTGGTAGTGT CTGGGTACATGGTGGTACCCCCTGACAGGA A GGAGTAGTTGGTTGTTAGGA AGCGCAACTAGGACGGACAA
Acta2	ENSMUST00000039631	CGCGGTGGTGGTACGACATG A ATAGGAAATGGTGGTAGTGT CACTCTAGCTGTGAAGTCAGTGTCGATTTT A TGGGAGGATTGAGATGAGTT AGCGCAACTAGGACGGACAA
Acta2	ENSMUST00000039631	CGCGGTGGTGGTACGACATG A GGAGTAGTTGGTTGTTAGGA TGACTCCATCCCAATGAAAGATGGCTGGAA A TGTGGAGGGATTGAAGGATA AGCGCAACTAGGACGGACAA
Acta2	ENSMUST00000039631	CGCGGTGGTGGTACGACATG A TGTGGAGGGATTGAAGGATA CCAGCTTCGTCGTATTCCTGTTTGCTGATC A TGGGAGGATTGAGATGAGTT AGCGCAACTAGGACGGACAA
Acta2	ENSMUST00000039631	CGCGGTGGTGGTACGACATG A TGGGAGGATTGAGATGAGTT ACTGGAGGCGCTGATCCACAAAACGTTCAC A GGAGTAGTTGGTTGTTAGGA AGCGCAACTAGGACGGACAA
Acta2	ENSMUST00000039631	CGCGGTGGTGGTACGACATG A ATAGGAAATGGTGGTAGTGT CTATTCCTGACCACTAGAGGGGGCCACCCT A TGTGGAGGGATTGAAGGATA AGCGCAACTAGGACGGACAA
Acta2	ENSMUST00000039631	CGCGGTGGTGGTACGACATG A GGAGTAGTTGGTTGTTAGGA GATGGAGGGCCCAGCTTCGTCGTATTCCTG A ATAGGAAATGGTGGTAGTGT AGCGCAACTAGGACGGACAA
Acta2	ENSMUST00000039631	CGCGGTGGTGGTACGACATG A ATAGGAAATGGTGGTAGTGT AGCGTCAGGATCCCTCTCTTGCTCTGGGCT A TGGGAGGATTGAGATGAGTT AGCGCAACTAGGACGGACAA
Acta2	ENSMUST00000039631	CGCGGTGGTGGTACGACATG A GGAGTAGTTGGTTGTTAGGA TGTCTGGGACGTCCCACGATGGATGGGAAA A TGTGGAGGGATTGAAGGATA AGCGCAACTAGGACGGACAA
Acta2	ENSMUST00000039631	CGCGGTGGTGGTACGACATG A TGGGAGGATTGAGATGAGTT GCACAGCTTCTCCTTGATGTCACGGACAAT A TGTGGAGGGATTGAAGGATA AGCGCAACTAGGACGGACAA
Acta2	ENSMUST00000039631	CGCGGTGGTGGTACGACATG A TGGGAGGATTGAGATGAGTT TCATCACCAGCGAAGCCGGCCTTACAGAGC A GGAGTAGTTGGTTGTTAGGA AGCGCAACTAGGACGGACAA
Acta2	ENSMUST00000039631	CGCGGTGGTGGTACGACATG A TGTGGAGGGATTGAAGGATA GTGAAGTCAGTGTCGATTTTTCCTATTGGT A ATAGGAAATGGTGGTAGTGT AGCGCAACTAGGACGGACAA
Acta2	ENSMUST00000039631	CGCGGTGGTGGTACGACATG A ATAGGAAATGGTGGTAGTGT AAACGTTCACAGTTGTGTGCTAGAGGCAGA A GGAGTAGTTGGTTGTTAGGA AGCGCAACTAGGACGGACAA
Acta2	ENSMUST00000039631	CGCGGTGGTGGTACGACATG A ATAGGAAATGGTGGTAGTGT CCTGACAGGACGTTGTTAGCATAGAGATCC A TGGGAGGATTGAGATGAGTT AGCGCAACTAGGACGGACAA
Acta2	ENSMUST00000039631	CGCGGTGGTGGTACGACATG A TGTGGAGGGATTGAAGGATA CGCTCTCAAATACCCCGTTTACATCATTTA A GGAGTAGTTGGTTGTTAGGA AGCGCAACTAGGACGGACAA
Acta2	ENSMUST00000039631	CGCGGTGGTGGTACGACATG A TGGGAGGATTGAGATGAGTT TGTGTCACATCTATTCCTGACCACTAGAGG A TGTGGAGGGATTGAAGGATA AGCGCAACTAGGACGGACAA
Acta2	ENSMUST00000039631	CGCGGTGGTGGTACGACATG A TGGGAGGATTGAGATGAGTT CTTAGGGTTCAGTGGTGCCTCTGTCAGCAG A GGAGTAGTTGGTTGTTAGGA AGCGCAACTAGGACGGACAA
Acta2	ENSMUST00000039631	CGCGGTGGTGGTACGACATG A TGTGGAGGGATTGAAGGATA AGTGGTGCCTCTGTCAGCAGTGTCGGATGC A ATAGGAAATGGTGGTAGTGT AGCGCAACTAGGACGGACAA
Acta2	ENSMUST00000039631	CGCGGTGGTGGTACGACATG A ATAGGAAATGGTGGTAGTGT CAGGCAGTTCGTAGCTCTTCTCCAGGGAGG A GGAGTAGTTGGTTGTTAGGA AGCGCAACTAGGACGGACAA
Adam2	ENSMUST00000022618	CGCGGTGGTGGTACGACATG A TGAAAGGAATGGGTTGTGGT TCCCTTGATAGGTAGCGCCAACATAATCGG A TGTGATGGAAGTTAGAGGGT AGCGCAACTAGGACGGACAA
Adam2	ENSMUST00000022618	CGCGGTGGTGGTACGACATG A GGGTGGTTTAGTGTGTGTTT TCATCTTGGGCAAGCCTGCAAACCTCCCCT A TGTGATGGAAGTTAGAGGGT AGCGCAACTAGGACGGACAA
Adam2	ENSMUST00000022618	CGCGGTGGTGGTACGACATG A AGTGTGGGATTGATGAGATA GGTAGCGCCAACATAATCGGTAGTGTTCCT A TGTGATGGAAGTTAGAGGGT AGCGCAACTAGGACGGACAA
Adam2	ENSMUST00000022618	CGCGGTGGTGGTACGACATG A GGGTGGTTTAGTGTGTGTTT ACAGCTCCCAGATATGTCGCTCTTGGAATT A TGAAAGGAATGGGTTGTGGT AGCGCAACTAGGACGGACAA
Adam2	ENSMUST00000022618	CGCGGTGGTGGTACGACATG A AGTGTGGGATTGATGAGATA GCATAGTTCTTGTCACACATCTTCCCTTGA A TGAAAGGAATGGGTTGTGGT AGCGCAACTAGGACGGACAA
Adam2	ENSMUST00000022618	CGCGGTGGTGGTACGACATG A AGTGTGGGATTGATGAGATA GAGGTTCAATTCCATAGCTAACGTTTCCAA A GGGTGGTTTAGTGTGTGTTT AGCGCAACTAGGACGGACAA
Adam2	ENSMUST00000022618	CGCGGTGGTGGTACGACATG A TGTGATGGAAGTTAGAGGGT CCTTCTTTCCACAGTCGCAAATTTCATCTT A TGAAAGGAATGGGTTGTGGT AGCGCAACTAGGACGGACAA
Adam2	ENSMUST00000022618	CGCGGTGGTGGTACGACATG A GGGTGGTTTAGTGTGTGTTT AATACAGATCCACTTGCGATTGTCACATGG A TGTGATGGAAGTTAGAGGGT AGCGCAACTAGGACGGACAA
Adam2	ENSMUST00000022618	CGCGGTGGTGGTACGACATG A TGTGATGGAAGTTAGAGGGT GATAGCATTTGCCAGTCCAATCAACTGGAA A AGTGTGGGATTGATGAGATA AGCGCAACTAGGACGGACAA
Adam2	ENSMUST00000022618	CGCGGTGGTGGTACGACATG A GGGTGGTTTAGTGTGTGTTT AGACCACGATATGCAGGCTTGACTTTCAGG A TGAAAGGAATGGGTTGTGGT AGCGCAACTAGGACGGACAA
Adam2	ENSMUST00000022618	CGCGGTGGTGGTACGACATG A AGTGTGGGATTGATGAGATA GGGTTCATCACGCAGACAGGTACGCCACAC A TGAAAGGAATGGGTTGTGGT AGCGCAACTAGGACGGACAA
Adam2	ENSMUST00000022618	CGCGGTGGTGGTACGACATG A GGGTGGTTTAGTGTGTGTTT CGATCCGCTGTGGCTTGATACTTCGTATCT A AGTGTGGGATTGATGAGATA AGCGCAACTAGGACGGACAA
Adam2	ENSMUST00000022618	CGCGGTGGTGGTACGACATG A TGAAAGGAATGGGTTGTGGT CCACTCTGACAGGTGCCGTTAATACAGATC A TGTGATGGAAGTTAGAGGGT AGCGCAACTAGGACGGACAA
Adam2	ENSMUST00000022618	CGCGGTGGTGGTACGACATG A GGGTGGTTTAGTGTGTGTTT TATGATTTCTGGCCTGATGGAGACCACGAT A TGTGATGGAAGTTAGAGGGT AGCGCAACTAGGACGGACAA
Adam2	ENSMUST00000022618	CGCGGTGGTGGTACGACATG A TGTGATGGAAGTTAGAGGGT GCTTGAGAAGTCATCCATTCTCCATTTCAT A AGTGTGGGATTGATGAGATA AGCGCAACTAGGACGGACAA
Adam2	ENSMUST00000022618	CGCGGTGGTGGTACGACATG A TGAAAGGAATGGGTTGTGGT ATAAACTTGGAAAAGTCCTCCATGCTGCAG A GGGTGGTTTAGTGTGTGTTT AGCGCAACTAGGACGGACAA
Adam2	ENSMUST00000022618	CGCGGTGGTGGTACGACATG A AGTGTGGGATTGATGAGATA TCGATTTTGAGATTGTAGGTCACCTGTGTT A TGAAAGGAATGGGTTGTGGT AGCGCAACTAGGACGGACAA
Adam2	ENSMUST00000022618	CGCGGTGGTGGTACGACATG A AGTGTGGGATTGATGAGATA ACATAATCGGTAGTGTTCCTGTAGACGAGT A GGGTGGTTTAGTGTGTGTTT AGCGCAACTAGGACGGACAA
Adam2	ENSMUST00000022618	CGCGGTGGTGGTACGACATG A TGAAAGGAATGGGTTGTGGT TGACAATGGCTGTATCAGCCCCGATATGCT A TGTGATGGAAGTTAGAGGGT AGCGCAACTAGGACGGACAA
Adam2	ENSMUST00000022618	CGCGGTGGTGGTACGACATG A TGTGATGGAAGTTAGAGGGT AGGTACGACTGTTTCCACTTCAGGAACCTG A GGGTGGTTTAGTGTGTGTTT AGCGCAACTAGGACGGACAA
Adam2	ENSMUST00000022618	CGCGGTGGTGGTACGACATG A AGTGTGGGATTGATGAGATA TGGCTTGATACTTCGTATCTTATACTGCGA A TGTGATGGAAGTTAGAGGGT AGCGCAACTAGGACGGACAA
Adam2	ENSMUST00000022618	CGCGGTGGTGGTACGACATG A TGAAAGGAATGGGTTGTGGT CGCAGACGGTTCCATCTCTCACCCACATCT A GGGTGGTTTAGTGTGTGTTT AGCGCAACTAGGACGGACAA
Adam2	ENSMUST00000022618	CGCGGTGGTGGTACGACATG A TGAAAGGAATGGGTTGTGGT CAGCATCCCAATCAGGACAAGGATCACAAC A AGTGTGGGATTGATGAGATA AGCGCAACTAGGACGGACAA
Adam2	ENSMUST00000022618	CGCGGTGGTGGTACGACATG A GGGTGGTTTAGTGTGTGTTT TTGTGACATTGTGGAATCTGTCCAGACTAG A AGTGTGGGATTGATGAGATA AGCGCAACTAGGACGGACAA
Adam2	ENSMUST00000022618	CGCGGTGGTGGTACGACATG A TGAAAGGAATGGGTTGTGGT GGAGACTTGGAGCGGTAAGCACTTGCAATG A TGTGATGGAAGTTAGAGGGT AGCGCAACTAGGACGGACAA
Adam2	ENSMUST00000022618	CGCGGTGGTGGTACGACATG A TGTGATGGAAGTTAGAGGGT TTGTAAGATGGCTGTAGCCGTGGCTGGTTC A GGGTGGTTTAGTGTGTGTTT AGCGCAACTAGGACGGACAA
Adam2	ENSMUST00000022618	CGCGGTGGTGGTACGACATG A TGTGATGGAAGTTAGAGGGT TCTGTCCACTGAAGAGAATTACTTGTGACA A AGTGTGGGATTGATGAGATA AGCGCAACTAGGACGGACAA
Adam2	ENSMUST00000022618	CGCGGTGGTGGTACGACATG A GGGTGGTTTAGTGTGTGTTT GCAGACATGCCCGCTTATATTGGCATAAAT A TGAAAGGAATGGGTTGTGGT AGCGCAACTAGGACGGACAA
Adam2	ENSMUST00000022618	CGCGGTGGTGGTACGACATG A TGAAAGGAATGGGTTGTGGT CTGGCAAACCTTATTTGACCCGCAGACGGT A AGTGTGGGATTGATGAGATA AGCGCAACTAGGACGGACAA
Adam2	ENSMUST00000022618	CGCGGTGGTGGTACGACATG A AGTGTGGGATTGATGAGATA TTCTCTGGCACTGTGACTTGCACGTGTAAT A GGGTGGTTTAGTGTGTGTTT AGCGCAACTAGGACGGACAA
Adam2	ENSMUST00000022618	CGCGGTGGTGGTACGACATG A TGTGATGGAAGTTAGAGGGT AAACATTCACTTGAACCAAAGCCTGCATCG A TGAAAGGAATGGGTTGTGGT AGCGCAACTAGGACGGACAA
Adam2	ENSMUST00000022618	CGCGGTGGTGGTACGACATG A GGGTGGTTTAGTGTGTGTTT CACCTGTGTTTCGTAGCCATTGCTTGTGAC A TGTGATGGAAGTTAGAGGGT AGCGCAACTAGGACGGACAA
Adam2	ENSMUST00000022618	CGCGGTGGTGGTACGACATG A AGTGTGGGATTGATGAGATA TGTTAGCATCGCCTGTGGTCAAGATTTTGT A TGTGATGGAAGTTAGAGGGT AGCGCAACTAGGACGGACAA
Adam2	ENSMUST00000022618	CGCGGTGGTGGTACGACATG A GGGTGGTTTAGTGTGTGTTT CAGCTCCCAGAAACATTCACTTGAACCAAA A TGAAAGGAATGGGTTGTGGT AGCGCAACTAGGACGGACAA
Adam2	ENSMUST00000022618	CGCGGTGGTGGTACGACATG A TGAAAGGAATGGGTTGTGGT ACTCTAAAGTTGGGAGGCAAGAACGGTTTT A AGTGTGGGATTGATGAGATA AGCGCAACTAGGACGGACAA
Adam2	ENSMUST00000022618	CGCGGTGGTGGTACGACATG A GGGTGGTTTAGTGTGTGTTT ATCACGTGTTCAAAACCACTGGAAGATTCC A AGTGTGGGATTGATGAGATA AGCGCAACTAGGACGGACAA
Adam2	ENSMUST00000022618	CGCGGTGGTGGTACGACATG A TGAAAGGAATGGGTTGTGGT TGGGAGGCAAGAACGGTTTTTGCATTAGGT A TGTGATGGAAGTTAGAGGGT AGCGCAACTAGGACGGACAA
Adam2	ENSMUST00000022618	CGCGGTGGTGGTACGACATG A TGTGATGGAAGTTAGAGGGT GGATCACAACGTAGAAAGGGATGATCAAGA A GGGTGGTTTAGTGTGTGTTT AGCGCAACTAGGACGGACAA
Adam2	ENSMUST00000022618	CGCGGTGGTGGTACGACATG A TGTGATGGAAGTTAGAGGGT AATGGAGAGATATGATTTCTGGCCTGATGG A AGTGTGGGATTGATGAGATA AGCGCAACTAGGACGGACAA
Adam2	ENSMUST00000022618	CGCGGTGGTGGTACGACATG A TGAAAGGAATGGGTTGTGGT TATCAATGCTCCCGCCAGGATATGAATCTT A GGGTGGTTTAGTGTGTGTTT AGCGCAACTAGGACGGACAA
Adam2	ENSMUST00000022618	CGCGGTGGTGGTACGACATG A AGTGTGGGATTGATGAGATA GAAAGGGATGATCAAGAAAAATGGCCACCG A TGAAAGGAATGGGTTGTGGT AGCGCAACTAGGACGGACAA
Adam2	ENSMUST00000022618	CGCGGTGGTGGTACGACATG A GGGTGGTTTAGTGTGTGTTT AAAAACGCCATATCATGTGGTCGCAGAACA A AGTGTGGGATTGATGAGATA AGCGCAACTAGGACGGACAA
Adam2	ENSMUST00000022618	CGCGGTGGTGGTACGACATG A TGAAAGGAATGGGTTGTGGT ATACGCTAGCCCCATGCTGAGGCTCAGCAG A TGTGATGGAAGTTAGAGGGT AGCGCAACTAGGACGGACAA
Adam2	ENSMUST00000022618	CGCGGTGGTGGTACGACATG A GGGTGGTTTAGTGTGTGTTT CATCCATTCTCCATTTCATCCTTTGGGAAT A TGTGATGGAAGTTAGAGGGT AGCGCAACTAGGACGGACAA
Adam2	ENSMUST00000022618	CGCGGTGGTGGTACGACATG A TGTGATGGAAGTTAGAGGGT GGACCGGATTTTCTCTGGCACTGTGACTTG A AGTGTGGGATTGATGAGATA AGCGCAACTAGGACGGACAA
Adam2	ENSMUST00000022618	CGCGGTGGTGGTACGACATG A GGGTGGTTTAGTGTGTGTTT CATGCTGCAGTTACTGAAGGCCCGGACACC A TGAAAGGAATGGGTTGTGGT AGCGCAACTAGGACGGACAA
Adam2	ENSMUST00000022618	CGCGGTGGTGGTACGACATG A AGTGTGGGATTGATGAGATA CCTTCTCGGCGTAGAGTAATGCACCTCCTT A TGAAAGGAATGGGTTGTGGT AGCGCAACTAGGACGGACAA
Adam2	ENSMUST00000022618	CGCGGTGGTGGTACGACATG A AGTGTGGGATTGATGAGATA CTTTGGGAATAGACTTTTACCAGCATCCCA A GGGTGGTTTAGTGTGTGTTT AGCGCAACTAGGACGGACAA
Adam2	ENSMUST00000022618	CGCGGTGGTGGTACGACATG A TGAAAGGAATGGGTTGTGGT TATCCCCCAGCAGAGATTCCACAGCTCCCA A TGTGATGGAAGTTAGAGGGT AGCGCAACTAGGACGGACAA
Adam2	ENSMUST00000022618	CGCGGTGGTGGTACGACATG A TGTGATGGAAGTTAGAGGGT TAGAGCAACTTGTTAGCATCGCCTGTGGTC A GGGTGGTTTAGTGTGTGTTT AGCGCAACTAGGACGGACAA
Adam2	ENSMUST00000022618	CGCGGTGGTGGTACGACATG A TGTGATGGAAGTTAGAGGGT AGCCCTTTCCTTGTTGCCACTATCAATGCT A AGTGTGGGATTGATGAGATA AGCGCAACTAGGACGGACAA
Adam2	ENSMUST00000022618	CGCGGTGGTGGTACGACATG A TGAAAGGAATGGGTTGTGGT TTGAACCAAAGCCTGCATCGATGCCAAATA A GGGTGGTTTAGTGTGTGTTT AGCGCAACTAGGACGGACAA
Adam2	ENSMUST00000022618	CGCGGTGGTGGTACGACATG A AGTGTGGGATTGATGAGATA CACTTCGGATGTGCCGTTGCAGTACTCTGT A TGAAAGGAATGGGTTGTGGT AGCGCAACTAGGACGGACAA
Adam2	ENSMUST00000022618	CGCGGTGGTGGTACGACATG A GGGTGGTTTAGTGTGTGTTT TCCATCCAAAATTCCAGGGAAGACAGAATT A AGTGTGGGATTGATGAGATA AGCGCAACTAGGACGGACAA
Adam2	ENSMUST00000022618	CGCGGTGGTGGTACGACATG A TGTGATGGAAGTTAGAGGGT CAACTGGAAAATCTTTTGAGTGACAATGGC A TGAAAGGAATGGGTTGTGGT AGCGCAACTAGGACGGACAA
Adam2	ENSMUST00000022618	CGCGGTGGTGGTACGACATG A GGGTGGTTTAGTGTGTGTTT CCCGCCAGGATATGAATCTTTCATTCTTTT A TGTGATGGAAGTTAGAGGGT AGCGCAACTAGGACGGACAA
Adam2	ENSMUST00000022618	CGCGGTGGTGGTACGACATG A TGTGATGGAAGTTAGAGGGT TCACACATCTTCCCTTGATAGGTAGCGCCA A AGTGTGGGATTGATGAGATA AGCGCAACTAGGACGGACAA
Adam2	ENSMUST00000022618	CGCGGTGGTGGTACGACATG A GGGTGGTTTAGTGTGTGTTT TTCTCACGAGTGCCTTCTGTTTGGGACTGG A TGAAAGGAATGGGTTGTGGT AGCGCAACTAGGACGGACAA
Adam2	ENSMUST00000022618	CGCGGTGGTGGTACGACATG A TGAAAGGAATGGGTTGTGGT TGAAACTTCTGCTCAAGAGACCTCATGATT A AGTGTGGGATTGATGAGATA AGCGCAACTAGGACGGACAA
Adam2	ENSMUST00000022618	CGCGGTGGTGGTACGACATG A AGTGTGGGATTGATGAGATA TAGTGTTCCTGTAGACGAGTAAAAACGCCA A GGGTGGTTTAGTGTGTGTTT AGCGCAACTAGGACGGACAA
Adam2	ENSMUST00000022618	CGCGGTGGTGGTACGACATG A TGTGATGGAAGTTAGAGGGT ATGGCCACCGTGGAGACTTGGAGCGGTAAG A TGAAAGGAATGGGTTGTGGT AGCGCAACTAGGACGGACAA
Adam2	ENSMUST00000022618	CGCGGTGGTGGTACGACATG A TGTGATGGAAGTTAGAGGGT TTGCAAGTGATTCCAGAGTTACGGCTTTGG A GGGTGGTTTAGTGTGTGTTT AGCGCAACTAGGACGGACAA
Adam2	ENSMUST00000022618	CGCGGTGGTGGTACGACATG A AGTGTGGGATTGATGAGATA GTAGAGTAATGCACCTCCTTTCTCAGGTTC A TGTGATGGAAGTTAGAGGGT AGCGCAACTAGGACGGACAA
Adam2	ENSMUST00000022618	CGCGGTGGTGGTACGACATG A TGAAAGGAATGGGTTGTGGT ATGCCAAATAGATCCTGGCACTGCTGTTCT A GGGTGGTTTAGTGTGTGTTT AGCGCAACTAGGACGGACAA
Adam2	ENSMUST00000022618	CGCGGTGGTGGTACGACATG A TGAAAGGAATGGGTTGTGGT ATCTTTTGAGTGACAATGGCTGTATCAGCC A AGTGTGGGATTGATGAGATA AGCGCAACTAGGACGGACAA
Adam2	ENSMUST00000022618	CGCGGTGGTGGTACGACATG A AGTGTGGGATTGATGAGATA TCTCAGGTTCCACTTGGTAGATCACGTGTT A GGGTGGTTTAGTGTGTGTTT AGCGCAACTAGGACGGACAA
Adam2	ENSMUST00000022618	CGCGGTGGTGGTACGACATG A TGTGATGGAAGTTAGAGGGT GTCACAGTGGCAGTTCTTCTTGTTATTACA A TGAAAGGAATGGGTTGTGGT AGCGCAACTAGGACGGACAA
Adam2	ENSMUST00000022618	CGCGGTGGTGGTACGACATG A GGGTGGTTTAGTGTGTGTTT TTGTTGCCACTATCAATGCTCCCGCCAGGA A TGTGATGGAAGTTAGAGGGT AGCGCAACTAGGACGGACAA
Adam2	ENSMUST00000022618	CGCGGTGGTGGTACGACATG A TGTGATGGAAGTTAGAGGGT AATTGGAGAAAACCCCTGAGTCCAGTACAT A AGTGTGGGATTGATGAGATA AGCGCAACTAGGACGGACAA
Adam2	ENSMUST00000022618	CGCGGTGGTGGTACGACATG A GGGTGGTTTAGTGTGTGTTT CACGTGTAATTTCTCACGAGTGCCTTCTGT A TGAAAGGAATGGGTTGTGGT AGCGCAACTAGGACGGACAA
Adam2	ENSMUST00000022618	CGCGGTGGTGGTACGACATG A AGTGTGGGATTGATGAGATA TCACGTCGTCATACGCTAGCCCCATGCTGA A TGAAAGGAATGGGTTGTGGT AGCGCAACTAGGACGGACAA
Adam2	ENSMUST00000022618	CGCGGTGGTGGTACGACATG A GGGTGGTTTAGTGTGTGTTT CCGATATGCTCAAACATTTGCTTTTCAACG A AGTGTGGGATTGATGAGATA AGCGCAACTAGGACGGACAA
Adam2	ENSMUST00000022618	CGCGGTGGTGGTACGACATG A TGTGATGGAAGTTAGAGGGT TTCCAGAGTTACGGCTTTGGGGTGCAAAGC A TGAAAGGAATGGGTTGTGGT AGCGCAACTAGGACGGACAA
Adam2	ENSMUST00000022618	CGCGGTGGTGGTACGACATG A TGTGATGGAAGTTAGAGGGT AACTCCTCCTGCATAGTTCTTGTCACACAT A GGGTGGTTTAGTGTGTGTTT AGCGCAACTAGGACGGACAA
Adam2	ENSMUST00000022618	CGCGGTGGTGGTACGACATG A AGTGTGGGATTGATGAGATA TCCACCTCTCCATTCCCACAGACCGCCATC A TGTGATGGAAGTTAGAGGGT AGCGCAACTAGGACGGACAA
Adam2	ENSMUST00000022618	CGCGGTGGTGGTACGACATG A TGAAAGGAATGGGTTGTGGT CCAAGGTGTATGTTTTCCCTTCGATTTTGA A GGGTGGTTTAGTGTGTGTTT AGCGCAACTAGGACGGACAA
Adam2	ENSMUST00000022618	CGCGGTGGTGGTACGACATG A TGAAAGGAATGGGTTGTGGT GTTTCCACTTCAGGAACCTGTAGAGCAACT A AGTGTGGGATTGATGAGATA AGCGCAACTAGGACGGACAA
Adam2	ENSMUST00000022618	CGCGGTGGTGGTACGACATG A AGTGTGGGATTGATGAGATA GCATTCCTTGTATCCCCCAGCAGAGATTCC A GGGTGGTTTAGTGTGTGTTT AGCGCAACTAGGACGGACAA
Adam2	ENSMUST00000022618	CGCGGTGGTGGTACGACATG A TGAAAGGAATGGGTTGTGGT GCCTGTGGTCAAGATTTTGTTTTCATCCAT A TGTGATGGAAGTTAGAGGGT AGCGCAACTAGGACGGACAA
Adam2	ENSMUST00000022618	CGCGGTGGTGGTACGACATG A TGTGATGGAAGTTAGAGGGT TGGGACTGGCTAAGGCCGCCAAGTTCACTC A GGGTGGTTTAGTGTGTGTTT AGCGCAACTAGGACGGACAA
Adam2	ENSMUST00000022618	CGCGGTGGTGGTACGACATG A AGTGTGGGATTGATGAGATA TGCATTAGGTCCAAGGTGTATGTTTTCCCT A TGTGATGGAAGTTAGAGGGT AGCGCAACTAGGACGGACAA
Adam2	ENSMUST00000022618	CGCGGTGGTGGTACGACATG A GGGTGGTTTAGTGTGTGTTT CCGCTTATATTGGCATAAATAACAGTGGCA A TGAAAGGAATGGGTTGTGGT AGCGCAACTAGGACGGACAA
Adam2	ENSMUST00000022618	CGCGGTGGTGGTACGACATG A TGAAAGGAATGGGTTGTGGT AGTATGTGGGGTCACAGTGGCAGTTCTTCT A AGTGTGGGATTGATGAGATA AGCGCAACTAGGACGGACAA
Adam2	ENSMUST00000022618	CGCGGTGGTGGTACGACATG A GGGTGGTTTAGTGTGTGTTT TGGGGATATTCCAGGGAAACGCAGACATGC A AGTGTGGGATTGATGAGATA AGCGCAACTAGGACGGACAA
Adam2	ENSMUST00000022618	CGCGGTGGTGGTACGACATG A TGAAAGGAATGGGTTGTGGT GATATGTCGCTCTTGGAATTCAGCTCCCAG A TGTGATGGAAGTTAGAGGGT AGCGCAACTAGGACGGACAA
Adam2	ENSMUST00000022618	CGCGGTGGTGGTACGACATG A GGGTGGTTTAGTGTGTGTTT CTGCTACACATTTTTGATTCTGGCAAACCT A TGTGATGGAAGTTAGAGGGT AGCGCAACTAGGACGGACAA
Adam2	ENSMUST00000022618	CGCGGTGGTGGTACGACATG A TGTGATGGAAGTTAGAGGGT CTGCTGTTCTCCACTCTGACAGGTGCCGTT A AGTGTGGGATTGATGAGATA AGCGCAACTAGGACGGACAA
Adam2	ENSMUST00000022618	CGCGGTGGTGGTACGACATG A TGAAAGGAATGGGTTGTGGT TTTCCAGGTTGCAATCATAGCCCAAGAAAG A GGGTGGTTTAGTGTGTGTTT AGCGCAACTAGGACGGACAA
Adam2	ENSMUST00000022618	CGCGGTGGTGGTACGACATG A TGAAAGGAATGGGTTGTGGT TCCAGACTAGTCTTTGGATTCACTTTCACT A AGTGTGGGATTGATGAGATA AGCGCAACTAGGACGGACAA
Adam2	ENSMUST00000022618	CGCGGTGGTGGTACGACATG A AGTGTGGGATTGATGAGATA CCCAAGAAAGTGTCTGCTACACATTTTTGA A GGGTGGTTTAGTGTGTGTTT AGCGCAACTAGGACGGACAA
Adam2	ENSMUST00000022618	CGCGGTGGTGGTACGACATG A TGTGATGGAAGTTAGAGGGT TCACTTTCAAATTGCTCTTCGCTTGAGAAG A TGAAAGGAATGGGTTGTGGT AGCGCAACTAGGACGGACAA
Adam2	ENSMUST00000022618	CGCGGTGGTGGTACGACATG A GGGTGGTTTAGTGTGTGTTT AAAAGTCCTCCATGCTGCAGTTACTGAAGG A TGTGATGGAAGTTAGAGGGT AGCGCAACTAGGACGGACAA
Adamts2	ENSMUST00000040523	CGCGGTGGTGGTACGACATG A GGAGTAGTTGGTTGTTAGGA TGGGGACTGGTCATCATCAAGGAAATGAAG A TGTGGAGGGATTGAAGGATA AGCGCAACTAGGACGGACAA
Adamts2	ENSMUST00000040523	CGCGGTGGTGGTACGACATG A TGTGGAGGGATTGAAGGATA TCTTCCAGGACATTGTTGTCGTCAACATTG A AGGAGGAGGGTAATGATAGA AGCGCAACTAGGACGGACAA
Adamts2	ENSMUST00000040523	CGCGGTGGTGGTACGACATG A GAGATTAGAGATGAGTTGGA ACTTTCCTGCAGTCCCCACGCACACACAGG A TGTGGAGGGATTGAAGGATA AGCGCAACTAGGACGGACAA
Adamts2	ENSMUST00000040523	CGCGGTGGTGGTACGACATG A AGGAGGAGGGTAATGATAGA GTTCAAGGTCATTGGGATTAAAGGTGTGGT A GGAGTAGTTGGTTGTTAGGA AGCGCAACTAGGACGGACAA
Adamts2	ENSMUST00000040523	CGCGGTGGTGGTACGACATG A GAGATTAGAGATGAGTTGGA TTGGGAGTGGGCGGTCGGCGATATACCACA A GGAGTAGTTGGTTGTTAGGA AGCGCAACTAGGACGGACAA
Adamts2	ENSMUST00000040523	CGCGGTGGTGGTACGACATG A GAGATTAGAGATGAGTTGGA TTGTAGTCATCGTCCGTGGCATGCCTGCGC A AGGAGGAGGGTAATGATAGA AGCGCAACTAGGACGGACAA
Adamts2	ENSMUST00000040523	CGCGGTGGTGGTACGACATG A GGAGTAGTTGGTTGTTAGGA TGGGAGTTGAGGCAATGCTGGCCAGTCGTG A TGTGGAGGGATTGAAGGATA AGCGCAACTAGGACGGACAA
Adamts2	ENSMUST00000040523	CGCGGTGGTGGTACGACATG A TGTGGAGGGATTGAAGGATA AGGGAGACCACTTCTTCAGGGCCCACTCGT A AGGAGGAGGGTAATGATAGA AGCGCAACTAGGACGGACAA
Adamts2	ENSMUST00000040523	CGCGGTGGTGGTACGACATG A TGTGGAGGGATTGAAGGATA GCCTCTGAGGAACACCCCAGAAATAAGAGC A GAGATTAGAGATGAGTTGGA AGCGCAACTAGGACGGACAA
Adamts2	ENSMUST00000040523	CGCGGTGGTGGTACGACATG A AGGAGGAGGGTAATGATAGA TTGCAGAGCTGGAAGTCATAGGCCAGGCCC A GGAGTAGTTGGTTGTTAGGA AGCGCAACTAGGACGGACAA
Adamts2	ENSMUST00000040523	CGCGGTGGTGGTACGACATG A GGAGTAGTTGGTTGTTAGGA CAAGTCTCAGCACCCTAAATTCTGCGAAGG A GAGATTAGAGATGAGTTGGA AGCGCAACTAGGACGGACAA
Adamts2	ENSMUST00000040523	CGCGGTGGTGGTACGACATG A GAGATTAGAGATGAGTTGGA CGATGGCTGTTGTCAGATAAAATTCTGTGA A AGGAGGAGGGTAATGATAGA AGCGCAACTAGGACGGACAA
Adamts2	ENSMUST00000040523	CGCGGTGGTGGTACGACATG A GGAGTAGTTGGTTGTTAGGA AGTCATCCCAACTAGTACTAGTCCAGAACA A TGTGGAGGGATTGAAGGATA AGCGCAACTAGGACGGACAA
Adamts2	ENSMUST00000040523	CGCGGTGGTGGTACGACATG A TGTGGAGGGATTGAAGGATA TTGGAGCCAGGTGGAGCTAGACCTGAAATT A AGGAGGAGGGTAATGATAGA AGCGCAACTAGGACGGACAA
Adamts2	ENSMUST00000040523	CGCGGTGGTGGTACGACATG A TGTGGAGGGATTGAAGGATA GACTTGCAGCAAAGCTTGTTGTAGCTGGGG A GAGATTAGAGATGAGTTGGA AGCGCAACTAGGACGGACAA
Adamts2	ENSMUST00000040523	CGCGGTGGTGGTACGACATG A AGGAGGAGGGTAATGATAGA AAGTAGGGGTTGTCTGGGTGGCTGCACCAG A GGAGTAGTTGGTTGTTAGGA AGCGCAACTAGGACGGACAA
Adamts2	ENSMUST00000040523	CGCGGTGGTGGTACGACATG A GGAGTAGTTGGTTGTTAGGA TAGGAATGCAGGTAGCGGCTGAGCTCCTGC A GAGATTAGAGATGAGTTGGA AGCGCAACTAGGACGGACAA
Adamts2	ENSMUST00000040523	CGCGGTGGTGGTACGACATG A AGGAGGAGGGTAATGATAGA GCTGGGGAATGTCAATAAGGAAGATGAATC A GAGATTAGAGATGAGTTGGA AGCGCAACTAGGACGGACAA
Adamts2	ENSMUST00000040523	CGCGGTGGTGGTACGACATG A GGAGTAGTTGGTTGTTAGGA AGGGAGTCCTCGTGAATCATGTATTTGTAT A TGTGGAGGGATTGAAGGATA AGCGCAACTAGGACGGACAA
Adamts2	ENSMUST00000040523	CGCGGTGGTGGTACGACATG A TGTGGAGGGATTGAAGGATA AAAATTTTTCTCTCTGGGAGTCATCCCCCT A AGGAGGAGGGTAATGATAGA AGCGCAACTAGGACGGACAA
Adamts2	ENSMUST00000040523	CGCGGTGGTGGTACGACATG A TGTGGAGGGATTGAAGGATA TCAGACCAACATTGGTACTAAGCACCATTT A GAGATTAGAGATGAGTTGGA AGCGCAACTAGGACGGACAA
Adamts2	ENSMUST00000040523	CGCGGTGGTGGTACGACATG A AGGAGGAGGGTAATGATAGA TTACGGGACCCGATCACCCCATCACATCCC A GGAGTAGTTGGTTGTTAGGA AGCGCAACTAGGACGGACAA
Adamts2	ENSMUST00000040523	CGCGGTGGTGGTACGACATG A GGAGTAGTTGGTTGTTAGGA GAGTCATCCACACCCAGCAGGACCTCAATG A GAGATTAGAGATGAGTTGGA AGCGCAACTAGGACGGACAA
Adamts2	ENSMUST00000040523	CGCGGTGGTGGTACGACATG A AGGAGGAGGGTAATGATAGA GGTGTCTATGCTCTGACTTCTTTCCATAGA A GAGATTAGAGATGAGTTGGA AGCGCAACTAGGACGGACAA
Adamts2	ENSMUST00000040523	CGCGGTGGTGGTACGACATG A GGAGTAGTTGGTTGTTAGGA GCCCAACGCACCAAGGATGTTGTCTCCCTC A TGTGGAGGGATTGAAGGATA AGCGCAACTAGGACGGACAA
Adamts2	ENSMUST00000040523	CGCGGTGGTGGTACGACATG A TGTGGAGGGATTGAAGGATA ATACGCCTTTGCCCACCACCCTCCTGTCAC A AGGAGGAGGGTAATGATAGA AGCGCAACTAGGACGGACAA
Adamts2	ENSMUST00000040523	CGCGGTGGTGGTACGACATG A GAGATTAGAGATGAGTTGGA CAGTGCTTGCCAGGCGCACACATAGTACCA A TGTGGAGGGATTGAAGGATA AGCGCAACTAGGACGGACAA
Adamts2	ENSMUST00000040523	CGCGGTGGTGGTACGACATG A GGAGTAGTTGGTTGTTAGGA CATCGTGGTCTGTGTCCGGCTTCTGCTGGA A AGGAGGAGGGTAATGATAGA AGCGCAACTAGGACGGACAA
Adamts2	ENSMUST00000040523	CGCGGTGGTGGTACGACATG A GGAGTAGTTGGTTGTTAGGA AATGCCGAGGAGAAGCCATCTTCATGGTTC A GAGATTAGAGATGAGTTGGA AGCGCAACTAGGACGGACAA
Adamts2	ENSMUST00000040523	CGCGGTGGTGGTACGACATG A GAGATTAGAGATGAGTTGGA CCCCAGTTGCCGTCTCGTTTGAGGATATCG A AGGAGGAGGGTAATGATAGA AGCGCAACTAGGACGGACAA
Adamts2	ENSMUST00000040523	CGCGGTGGTGGTACGACATG A GGAGTAGTTGGTTGTTAGGA CCCACTCCACACCCATGGCAATGAAGGATC A TGTGGAGGGATTGAAGGATA AGCGCAACTAGGACGGACAA
Adamts2	ENSMUST00000040523	CGCGGTGGTGGTACGACATG A TGTGGAGGGATTGAAGGATA TCCTGGATTCTTTGGTTCCTTGTCTTTACA A AGGAGGAGGGTAATGATAGA AGCGCAACTAGGACGGACAA
Adamts2	ENSMUST00000040523	CGCGGTGGTGGTACGACATG A GAGATTAGAGATGAGTTGGA AACGACTCATCATGGTAGATTTCGTTGACA A TGTGGAGGGATTGAAGGATA AGCGCAACTAGGACGGACAA
Adamts2	ENSMUST00000040523	CGCGGTGGTGGTACGACATG A GGAGTAGTTGGTTGTTAGGA TGTCTCCTTGGACTCACAGTAGAGGTGGCA A AGGAGGAGGGTAATGATAGA AGCGCAACTAGGACGGACAA
Adamts2	ENSMUST00000040523	CGCGGTGGTGGTACGACATG A GGAGTAGTTGGTTGTTAGGA ATGTCATTGTGCTTCCCGGGAGGAGGCTCC A GAGATTAGAGATGAGTTGGA AGCGCAACTAGGACGGACAA
Adamts2	ENSMUST00000040523	CGCGGTGGTGGTACGACATG A GAGATTAGAGATGAGTTGGA GTTCTCAACCATTGCTTAGTAAGTTGGAGC A AGGAGGAGGGTAATGATAGA AGCGCAACTAGGACGGACAA
Adamts2	ENSMUST00000040523	CGCGGTGGTGGTACGACATG A GGAGTAGTTGGTTGTTAGGA TGCCATGTGGAACTGAGCAACTGCTAGATC A TGTGGAGGGATTGAAGGATA AGCGCAACTAGGACGGACAA
Adamts2	ENSMUST00000040523	CGCGGTGGTGGTACGACATG A TGTGGAGGGATTGAAGGATA TGGAGTAGCATGCTCACAAAATGCCAGCAA A AGGAGGAGGGTAATGATAGA AGCGCAACTAGGACGGACAA
Adamts2	ENSMUST00000040523	CGCGGTGGTGGTACGACATG A TGTGGAGGGATTGAAGGATA ACTCTTCTACCACAGCCATGGGTAGGGGCA A GAGATTAGAGATGAGTTGGA AGCGCAACTAGGACGGACAA
Adamts2	ENSMUST00000040523	CGCGGTGGTGGTACGACATG A GGAGTAGTTGGTTGTTAGGA CCATCACAGTTACTGAGCGCCACCGAGGAG A AGGAGGAGGGTAATGATAGA AGCGCAACTAGGACGGACAA
Adamts2	ENSMUST00000040523	CGCGGTGGTGGTACGACATG A GAGATTAGAGATGAGTTGGA ATAGCCTTGCATGCCCGAGGGCCCAAAATC A GGAGTAGTTGGTTGTTAGGA AGCGCAACTAGGACGGACAA
Adamts2	ENSMUST00000040523	CGCGGTGGTGGTACGACATG A GAGATTAGAGATGAGTTGGA TCCACGGGGTTTCCGAAAGGGCCTCTTTAA A AGGAGGAGGGTAATGATAGA AGCGCAACTAGGACGGACAA
Adamts2	ENSMUST00000040523	CGCGGTGGTGGTACGACATG A TGTGGAGGGATTGAAGGATA TCTGCCCCTTCTCCAGAGGTTCGATAAAGA A GGAGTAGTTGGTTGTTAGGA AGCGCAACTAGGACGGACAA
Adamts2	ENSMUST00000040523	CGCGGTGGTGGTACGACATG A AGGAGGAGGGTAATGATAGA TGGCTAAAGCCCACCAACAGCTCTAGGTGG A TGTGGAGGGATTGAAGGATA AGCGCAACTAGGACGGACAA
Adamts2	ENSMUST00000040523	CGCGGTGGTGGTACGACATG A TGTGGAGGGATTGAAGGATA TCCAGTGGAGGACCCTTCTTTGTCTTGCAA A GAGATTAGAGATGAGTTGGA AGCGCAACTAGGACGGACAA
Adamts2	ENSMUST00000040523	CGCGGTGGTGGTACGACATG A GGAGTAGTTGGTTGTTAGGA GCAAGTAAGGCCATGGTGAAGTGGAGAAGA A AGGAGGAGGGTAATGATAGA AGCGCAACTAGGACGGACAA
Adamts2	ENSMUST00000040523	CGCGGTGGTGGTACGACATG A GGAGTAGTTGGTTGTTAGGA CAGTGGTGCTGGACATCACCGTGCTCAAAG A GAGATTAGAGATGAGTTGGA AGCGCAACTAGGACGGACAA
Adamts2	ENSMUST00000040523	CGCGGTGGTGGTACGACATG A GAGATTAGAGATGAGTTGGA TCCTGAACTTCACGCCTGTGCCACAGGTGC A AGGAGGAGGGTAATGATAGA AGCGCAACTAGGACGGACAA
Adamts2	ENSMUST00000040523	CGCGGTGGTGGTACGACATG A GGAGTAGTTGGTTGTTAGGA GGACACAGAGGAGAAGCCTTAGAATTCTGG A TGTGGAGGGATTGAAGGATA AGCGCAACTAGGACGGACAA
Adamts2	ENSMUST00000040523	CGCGGTGGTGGTACGACATG A TGTGGAGGGATTGAAGGATA GGGGTAGTAAAGGGACATTTCCCAGTTTGG A AGGAGGAGGGTAATGATAGA AGCGCAACTAGGACGGACAA
Adamts2	ENSMUST00000040523	CGCGGTGGTGGTACGACATG A GAGATTAGAGATGAGTTGGA TCTTTAGCCCAGGAGTAAACCCTGCTGACC A TGTGGAGGGATTGAAGGATA AGCGCAACTAGGACGGACAA
Adamts2	ENSMUST00000040523	CGCGGTGGTGGTACGACATG A AGGAGGAGGGTAATGATAGA GCTCCCACCTCCCACCCTGTACGTCAGATT A GGAGTAGTTGGTTGTTAGGA AGCGCAACTAGGACGGACAA
Adamts2	ENSMUST00000040523	CGCGGTGGTGGTACGACATG A GAGATTAGAGATGAGTTGGA ATTCTCCAAACCATCCTCCCATGCTCGGGC A GGAGTAGTTGGTTGTTAGGA AGCGCAACTAGGACGGACAA
Adamts2	ENSMUST00000040523	CGCGGTGGTGGTACGACATG A AGGAGGAGGGTAATGATAGA GCAGGTCTCGGCCGAATACTGTGAGGTTGT A GAGATTAGAGATGAGTTGGA AGCGCAACTAGGACGGACAA
Adamts2	ENSMUST00000040523	CGCGGTGGTGGTACGACATG A GGAGTAGTTGGTTGTTAGGA TGTCCAGAGCCTGTGGTTCGCTCACAGGAG A TGTGGAGGGATTGAAGGATA AGCGCAACTAGGACGGACAA
Adamts2	ENSMUST00000040523	CGCGGTGGTGGTACGACATG A TGTGGAGGGATTGAAGGATA TCTCTCCTTGGCATCCCGGTGCTCATGAGG A AGGAGGAGGGTAATGATAGA AGCGCAACTAGGACGGACAA
Adamts2	ENSMUST00000040523	CGCGGTGGTGGTACGACATG A TGTGGAGGGATTGAAGGATA TCGCTCCTCCCGGCAGACACCAAAATTATC A GAGATTAGAGATGAGTTGGA AGCGCAACTAGGACGGACAA
Adamts2	ENSMUST00000040523	CGCGGTGGTGGTACGACATG A GGAGTAGTTGGTTGTTAGGA TAAAGGTTGGAGGTGGGCAGGGGCAAGGTC A AGGAGGAGGGTAATGATAGA AGCGCAACTAGGACGGACAA
Adamts2	ENSMUST00000040523	CGCGGTGGTGGTACGACATG A GGAGTAGTTGGTTGTTAGGA GTACCATTTTCCATGCATTCCAAACCTTCT A GAGATTAGAGATGAGTTGGA AGCGCAACTAGGACGGACAA
Adamts2	ENSMUST00000040523	CGCGGTGGTGGTACGACATG A GAGATTAGAGATGAGTTGGA GAGACGGGACCTCTTCATCCACACCATGGA A AGGAGGAGGGTAATGATAGA AGCGCAACTAGGACGGACAA
Adamts2	ENSMUST00000040523	CGCGGTGGTGGTACGACATG A TGTGGAGGGATTGAAGGATA TACAGGTCCCACTGCTGACACTGCTCCTCC A GGAGTAGTTGGTTGTTAGGA AGCGCAACTAGGACGGACAA
Adamts2	ENSMUST00000040523	CGCGGTGGTGGTACGACATG A AGGAGGAGGGTAATGATAGA GTGTCTCCTTCAGGAATAACCAGCACGGTG A TGTGGAGGGATTGAAGGATA AGCGCAACTAGGACGGACAA
Adamts2	ENSMUST00000040523	CGCGGTGGTGGTACGACATG A TGTGGAGGGATTGAAGGATA CTCCCATTTTCCTCCCATTCATATCTGGCT A GAGATTAGAGATGAGTTGGA AGCGCAACTAGGACGGACAA
Adamts2	ENSMUST00000040523	CGCGGTGGTGGTACGACATG A GGAGTAGTTGGTTGTTAGGA CCTCCACACACGCCACACTTGTCTTCCTGC A AGGAGGAGGGTAATGATAGA AGCGCAACTAGGACGGACAA
Adamts2	ENSMUST00000040523	CGCGGTGGTGGTACGACATG A GGAGTAGTTGGTTGTTAGGA TCATGGACTTTGCGTGGCTCAGCAGGATAA A GAGATTAGAGATGAGTTGGA AGCGCAACTAGGACGGACAA
Adamts2	ENSMUST00000040523	CGCGGTGGTGGTACGACATG A GAGATTAGAGATGAGTTGGA TTGGCTGGATGTGGGTTGTCACACTGGCGG A AGGAGGAGGGTAATGATAGA AGCGCAACTAGGACGGACAA
Adamts2	ENSMUST00000040523	CGCGGTGGTGGTACGACATG A TGTGGAGGGATTGAAGGATA AGTCAGCCAGGGAATTGGGACAGTCCTGGG A GGAGTAGTTGGTTGTTAGGA AGCGCAACTAGGACGGACAA
Adamts2	ENSMUST00000040523	CGCGGTGGTGGTACGACATG A AGGAGGAGGGTAATGATAGA ACTCCTCCTCCTCCATCCGGATCAGACCAG A TGTGGAGGGATTGAAGGATA AGCGCAACTAGGACGGACAA
Adamts2	ENSMUST00000040523	CGCGGTGGTGGTACGACATG A TGTGGAGGGATTGAAGGATA ACTTAGTGAACTGGGACCCTCCACCGCAGG A GAGATTAGAGATGAGTTGGA AGCGCAACTAGGACGGACAA
Adamts2	ENSMUST00000040523	CGCGGTGGTGGTACGACATG A GGAGTAGTTGGTTGTTAGGA ATGGAGCAGTAGCGAGACAAGACTTCCATC A AGGAGGAGGGTAATGATAGA AGCGCAACTAGGACGGACAA
Adamts2	ENSMUST00000040523	CGCGGTGGTGGTACGACATG A GGAGTAGTTGGTTGTTAGGA TGTACCATCTTGCTGTCCAACCTCCGGCGG A GAGATTAGAGATGAGTTGGA AGCGCAACTAGGACGGACAA
Adamts2	ENSMUST00000040523	CGCGGTGGTGGTACGACATG A AGGAGGAGGGTAATGATAGA TCTTGTTTCCTCGGTGACCTCGTGAATGTG A GAGATTAGAGATGAGTTGGA AGCGCAACTAGGACGGACAA
Adamts2	ENSMUST00000040523	CGCGGTGGTGGTACGACATG A GGAGTAGTTGGTTGTTAGGA TATCCCACAGCCCTTAGAATGGGTAAACTC A TGTGGAGGGATTGAAGGATA AGCGCAACTAGGACGGACAA
Adamts2	ENSMUST00000040523	CGCGGTGGTGGTACGACATG A AGGAGGAGGGTAATGATAGA CCAGGCTGGGCCCAGCTAGAGCACTAACAT A TGTGGAGGGATTGAAGGATA AGCGCAACTAGGACGGACAA
Adamts2	ENSMUST00000040523	CGCGGTGGTGGTACGACATG A GAGATTAGAGATGAGTTGGA CCTGCGGGGATCTCAAACATCTTGATGTAA A TGTGGAGGGATTGAAGGATA AGCGCAACTAGGACGGACAA
Adamts2	ENSMUST00000040523	CGCGGTGGTGGTACGACATG A AGGAGGAGGGTAATGATAGA AGCTGTTTGCAGGGGTCGAAGGTCCGGAAC A GGAGTAGTTGGTTGTTAGGA AGCGCAACTAGGACGGACAA
Adamts2	ENSMUST00000040523	CGCGGTGGTGGTACGACATG A GAGATTAGAGATGAGTTGGA TGCCGGAAACCTTCAGAGGACACCTACCTG A GGAGTAGTTGGTTGTTAGGA AGCGCAACTAGGACGGACAA
Adamts2	ENSMUST00000040523	CGCGGTGGTGGTACGACATG A AGGAGGAGGGTAATGATAGA AAGGCTGTCTTGCTGGGGCTGTCCCATGTG A GAGATTAGAGATGAGTTGGA AGCGCAACTAGGACGGACAA
Adamts2	ENSMUST00000040523	CGCGGTGGTGGTACGACATG A TGTGGAGGGATTGAAGGATA ATGCCCCCACCCACCCCAATATATTCTTTT A GGAGTAGTTGGTTGTTAGGA AGCGCAACTAGGACGGACAA
Adamts2	ENSMUST00000040523	CGCGGTGGTGGTACGACATG A TGTGGAGGGATTGAAGGATA AACAGAATTGCTCTCAACCACATACCAGGA A AGGAGGAGGGTAATGATAGA AGCGCAACTAGGACGGACAA
Adamts2	ENSMUST00000040523	CGCGGTGGTGGTACGACATG A TGTGGAGGGATTGAAGGATA ATTCACTCCCAGCTTACAAGGGGGAAGGAG A GAGATTAGAGATGAGTTGGA AGCGCAACTAGGACGGACAA
Adamts2	ENSMUST00000040523	CGCGGTGGTGGTACGACATG A AGGAGGAGGGTAATGATAGA ACAGGCTTGGCCGTCGAGGGATCAGGTTAG A GGAGTAGTTGGTTGTTAGGA AGCGCAACTAGGACGGACAA
Adamts2	ENSMUST00000040523	CGCGGTGGTGGTACGACATG A GGAGTAGTTGGTTGTTAGGA TTCTTTGGGAGCTGGAGCAGTGCAGGGTCG A GAGATTAGAGATGAGTTGGA AGCGCAACTAGGACGGACAA
Adamts2	ENSMUST00000040523	CGCGGTGGTGGTACGACATG A GAGATTAGAGATGAGTTGGA TGACCTCCCATCATTGATAAGAAACTAGGG A AGGAGGAGGGTAATGATAGA AGCGCAACTAGGACGGACAA
Adamts2	ENSMUST00000040523	CGCGGTGGTGGTACGACATG A GGAGTAGTTGGTTGTTAGGA GGTTACCACACTTATCCTATCCTCTGCCTG A TGTGGAGGGATTGAAGGATA AGCGCAACTAGGACGGACAA
Adamts2	ENSMUST00000040523	CGCGGTGGTGGTACGACATG A TGTGGAGGGATTGAAGGATA CTGGGTGATCTTCAGTGGCATTGGTGCTAG A AGGAGGAGGGTAATGATAGA AGCGCAACTAGGACGGACAA
Adamts2	ENSMUST00000040523	CGCGGTGGTGGTACGACATG A TGTGGAGGGATTGAAGGATA GCCCTTAGGTCTTACTAAGGTGTGGGGCAC A GAGATTAGAGATGAGTTGGA AGCGCAACTAGGACGGACAA
Adamts2	ENSMUST00000040523	CGCGGTGGTGGTACGACATG A AGGAGGAGGGTAATGATAGA ATCGTTGCAGTGTTTGGTGTGCACGGAGCG A GGAGTAGTTGGTTGTTAGGA AGCGCAACTAGGACGGACAA
Adamts2	ENSMUST00000040523	CGCGGTGGTGGTACGACATG A GAGATTAGAGATGAGTTGGA ATCTGCAGTGCGACAGAGCACTGGCCGTTC A GGAGTAGTTGGTTGTTAGGA AGCGCAACTAGGACGGACAA
Adamts2	ENSMUST00000040523	CGCGGTGGTGGTACGACATG A GAGATTAGAGATGAGTTGGA GACTCCATCATTCTTCCTCACTGGGTCTTT A AGGAGGAGGGTAATGATAGA AGCGCAACTAGGACGGACAA
Adamts2	ENSMUST00000040523	CGCGGTGGTGGTACGACATG A TGTGGAGGGATTGAAGGATA GAGAAGTGGTCCTTGCCGCCTTTGACCCAA A GGAGTAGTTGGTTGTTAGGA AGCGCAACTAGGACGGACAA
Adamts2	ENSMUST00000040523	CGCGGTGGTGGTACGACATG A TGTGGAGGGATTGAAGGATA CTACAGAACATTGACTTGTCGCCTTGGCAC A AGGAGGAGGGTAATGATAGA AGCGCAACTAGGACGGACAA
Adamts4	ENSMUST00000111314	CGCGGTGGTGGTACGACATG A GGGTTGATTAGTGGTAGAAA GGGACTAAAGATAGGCACAAGTGACATGAA A GGGATGTATTGAAGGAGGAT AGCGCAACTAGGACGGACAA
Adamts4	ENSMUST00000111314	CGCGGTGGTGGTACGACATG A GAGGGTTTGTAAGGTGAATA CACAATCATCCCTTACTCCCTGAAGGCAGT A GGGATGTATTGAAGGAGGAT AGCGCAACTAGGACGGACAA
Adamts4	ENSMUST00000111314	CGCGGTGGTGGTACGACATG A GGGTGGTTTAGTGTGTGTTT GCCCTCACGTGTGCCTCAGGATTCCTGAAG A GGGATGTATTGAAGGAGGAT AGCGCAACTAGGACGGACAA
Adamts4	ENSMUST00000111314	CGCGGTGGTGGTACGACATG A GAGGGTTTGTAAGGTGAATA TAAAGGCTTTAGCGGCAGCTGCCATAACCG A GGGTTGATTAGTGGTAGAAA AGCGCAACTAGGACGGACAA
Adamts4	ENSMUST00000111314	CGCGGTGGTGGTACGACATG A GGGTGGTTTAGTGTGTGTTT GTGTTTTAGCAGGAGGCAGTTGCAGAAGCC A GGGTTGATTAGTGGTAGAAA AGCGCAACTAGGACGGACAA
Adamts4	ENSMUST00000111314	CGCGGTGGTGGTACGACATG A GAGGGTTTGTAAGGTGAATA TCAGCAGGTAGCGCTTTAACCCTGTACCAT A GGGTGGTTTAGTGTGTGTTT AGCGCAACTAGGACGGACAA
Adamts4	ENSMUST00000111314	CGCGGTGGTGGTACGACATG A GGGTTGATTAGTGGTAGAAA CCTTCATGTTCTTGTTGACTATCTTTGCCA A GGGATGTATTGAAGGAGGAT AGCGCAACTAGGACGGACAA
Adamts4	ENSMUST00000111314	CGCGGTGGTGGTACGACATG A GGGATGTATTGAAGGAGGAT GCCATTCTTACAACTAAGCTCCTGTTTGTG A GAGGGTTTGTAAGGTGAATA AGCGCAACTAGGACGGACAA
Adamts4	ENSMUST00000111314	CGCGGTGGTGGTACGACATG A GGGATGTATTGAAGGAGGAT TTCCATTCCTAGATGTTGGTTGGGCTTACT A GGGTGGTTTAGTGTGTGTTT AGCGCAACTAGGACGGACAA
Adamts4	ENSMUST00000111314	CGCGGTGGTGGTACGACATG A GGGTTGATTAGTGGTAGAAA TGTCTCTGAGGCTGCTGTGGCTCCGCTGTA A GAGGGTTTGTAAGGTGAATA AGCGCAACTAGGACGGACAA
Adamts4	ENSMUST00000111314	CGCGGTGGTGGTACGACATG A GGGTGGTTTAGTGTGTGTTT TCACAAGTGGAGACCCCACACAGGTCCTGC A GGGTTGATTAGTGGTAGAAA AGCGCAACTAGGACGGACAA
Adamts4	ENSMUST00000111314	CGCGGTGGTGGTACGACATG A GGGTGGTTTAGTGTGTGTTT TTTTGAAGGAGCCCGACTGCTTGCTGCAGC A GAGGGTTTGTAAGGTGAATA AGCGCAACTAGGACGGACAA
Adamts4	ENSMUST00000111314	CGCGGTGGTGGTACGACATG A GGGTTGATTAGTGGTAGAAA ATTCTGTGGGTTGCCAGCCACCAGGACTTG A GGGATGTATTGAAGGAGGAT AGCGCAACTAGGACGGACAA
Adamts4	ENSMUST00000111314	CGCGGTGGTGGTACGACATG A GGGATGTATTGAAGGAGGAT TGCCTACAGAAGTAATAGACAAGATGGCCA A GAGGGTTTGTAAGGTGAATA AGCGCAACTAGGACGGACAA
Adamts4	ENSMUST00000111314	CGCGGTGGTGGTACGACATG A GGGATGTATTGAAGGAGGAT AGATGCTCTTGAGACCAGACCCCCCCTGCT A GGGTGGTTTAGTGTGTGTTT AGCGCAACTAGGACGGACAA
Adamts4	ENSMUST00000111314	CGCGGTGGTGGTACGACATG A GAGGGTTTGTAAGGTGAATA GGAGCAGCAGCTGCCATTCCTTGAGCACCT A GGGTTGATTAGTGGTAGAAA AGCGCAACTAGGACGGACAA
Adamts4	ENSMUST00000111314	CGCGGTGGTGGTACGACATG A GGGTTGATTAGTGGTAGAAA CGAGAGGAACCCCCCTGCCCATTCAAGTTA A GGGTGGTTTAGTGTGTGTTT AGCGCAACTAGGACGGACAA
Adamts4	ENSMUST00000111314	CGCGGTGGTGGTACGACATG A GAGGGTTTGTAAGGTGAATA GCTGTCGTTCTGGAAGAAGAGGAGGCTTGC A GGGTGGTTTAGTGTGTGTTT AGCGCAACTAGGACGGACAA
Adamts4	ENSMUST00000111314	CGCGGTGGTGGTACGACATG A GGGATGTATTGAAGGAGGAT AATAAATACAACTAGGGCCCAGGACCCACC A GGGTTGATTAGTGGTAGAAA AGCGCAACTAGGACGGACAA
Adamts4	ENSMUST00000111314	CGCGGTGGTGGTACGACATG A GAGGGTTTGTAAGGTGAATA ATTGGTCTCGAGGGGCCACACCTGTGTAGC A GGGATGTATTGAAGGAGGAT AGCGCAACTAGGACGGACAA
Adamts4	ENSMUST00000111314	CGCGGTGGTGGTACGACATG A GGGTGGTTTAGTGTGTGTTT GTGCATGGCTTGGAGTTATCATGGAGCATG A GGGATGTATTGAAGGAGGAT AGCGCAACTAGGACGGACAA
Adamts4	ENSMUST00000111314	CGCGGTGGTGGTACGACATG A GAGGGTTTGTAAGGTGAATA TGTCACCACAAAGGTCACCTCTCCTGTTAC A GGGTTGATTAGTGGTAGAAA AGCGCAACTAGGACGGACAA
Adamts4	ENSMUST00000111314	CGCGGTGGTGGTACGACATG A GGGTTGATTAGTGGTAGAAA CCAGTGTCTCCACGAATCTACTCAGAGAAG A GGGTGGTTTAGTGTGTGTTT AGCGCAACTAGGACGGACAA
Adamts4	ENSMUST00000111314	CGCGGTGGTGGTACGACATG A GAGGGTTTGTAAGGTGAATA AGTCCTTGAGCTGGTCCACGTGCAGACAGC A GGGTGGTTTAGTGTGTGTTT AGCGCAACTAGGACGGACAA
Adamts4	ENSMUST00000111314	CGCGGTGGTGGTACGACATG A GGGATGTATTGAAGGAGGAT ATCTGAGTCGTTAGGGGTGTTGAGGCCCCG A GGGTTGATTAGTGGTAGAAA AGCGCAACTAGGACGGACAA
Adamts4	ENSMUST00000111314	CGCGGTGGTGGTACGACATG A GAGGGTTTGTAAGGTGAATA CCAAATCCCAGTGTTTTTGTGGTAATGTTG A GGGATGTATTGAAGGAGGAT AGCGCAACTAGGACGGACAA
Adamts4	ENSMUST00000111314	CGCGGTGGTGGTACGACATG A GGGTGGTTTAGTGTGTGTTT CCTACCTTTGACTTTCCTTTTCCCAGAAAA A GGGATGTATTGAAGGAGGAT AGCGCAACTAGGACGGACAA
Adamts4	ENSMUST00000111314	CGCGGTGGTGGTACGACATG A GAGGGTTTGTAAGGTGAATA TTGATTGATTCTGGAGTCACTGTCCCAGTC A GGGTTGATTAGTGGTAGAAA AGCGCAACTAGGACGGACAA
Adamts4	ENSMUST00000111314	CGCGGTGGTGGTACGACATG A GGGTGGTTTAGTGTGTGTTT GCATCAGCGTGTATTCACCATTGAGGGCGT A GGGTTGATTAGTGGTAGAAA AGCGCAACTAGGACGGACAA
Adamts4	ENSMUST00000111314	CGCGGTGGTGGTACGACATG A GGGTGGTTTAGTGTGTGTTT TGTGGGAGTAGGACTAGAGGCTGAGCTGCG A GAGGGTTTGTAAGGTGAATA AGCGCAACTAGGACGGACAA
Adamts4	ENSMUST00000111314	CGCGGTGGTGGTACGACATG A GGGATGTATTGAAGGAGGAT CACACACACACACCACTCATATTTGTCACC A GGGTTGATTAGTGGTAGAAA AGCGCAACTAGGACGGACAA
Adamts4	ENSMUST00000111314	CGCGGTGGTGGTACGACATG A GGGATGTATTGAAGGAGGAT CTGTCTTCCCCCCATTCCTCCTGTGACCTG A GAGGGTTTGTAAGGTGAATA AGCGCAACTAGGACGGACAA
Adamts4	ENSMUST00000111314	CGCGGTGGTGGTACGACATG A GGGATGTATTGAAGGAGGAT CCAGGTAATAAGATGCTGAACCCTAACTCA A GGGTGGTTTAGTGTGTGTTT AGCGCAACTAGGACGGACAA
Adamts4	ENSMUST00000111314	CGCGGTGGTGGTACGACATG A GGGTTGATTAGTGGTAGAAA CGGGACAAAGAAACTGTACCGCAGACGTGC A GAGGGTTTGTAAGGTGAATA AGCGCAACTAGGACGGACAA
Adamts4	ENSMUST00000111314	CGCGGTGGTGGTACGACATG A GGGTGGTTTAGTGTGTGTTT TCAGTGATGAATCGGGCACTGCAGGGCGAC A GGGTTGATTAGTGGTAGAAA AGCGCAACTAGGACGGACAA
Adamts4	ENSMUST00000111314	CGCGGTGGTGGTACGACATG A GAGGGTTTGTAAGGTGAATA ATACGTAGTAGTAGCCCAGTGCCCGGGCCT A GGGTGGTTTAGTGTGTGTTT AGCGCAACTAGGACGGACAA
Adamts4	ENSMUST00000111314	CGCGGTGGTGGTACGACATG A GGGTTGATTAGTGGTAGAAA AGTTGACAGGGTTTCGGATGCTTGGGTGTT A GGGATGTATTGAAGGAGGAT AGCGCAACTAGGACGGACAA
Adamts4	ENSMUST00000111314	CGCGGTGGTGGTACGACATG A GAGGGTTTGTAAGGTGAATA AAAGCAGCTGGGACTGACTCAGGGAGGAGG A GGGATGTATTGAAGGAGGAT AGCGCAACTAGGACGGACAA
Adamts4	ENSMUST00000111314	CGCGGTGGTGGTACGACATG A GGGTGGTTTAGTGTGTGTTT ACATGGGCCATGACAGGAGCCATGACATGG A GGGATGTATTGAAGGAGGAT AGCGCAACTAGGACGGACAA
Adamts4	ENSMUST00000111314	CGCGGTGGTGGTACGACATG A GAGGGTTTGTAAGGTGAATA TCACAATACTTGCCACCGTTCCGGGGGACG A GGGTTGATTAGTGGTAGAAA AGCGCAACTAGGACGGACAA
Adamts4	ENSMUST00000111314	CGCGGTGGTGGTACGACATG A GGGTTGATTAGTGGTAGAAA TGCAATCCCGGGAGGAGAACTGGACACCAC A GGGTGGTTTAGTGTGTGTTT AGCGCAACTAGGACGGACAA
Adamts4	ENSMUST00000111314	CGCGGTGGTGGTACGACATG A GGGTGGTTTAGTGTGTGTTT AGGCAGTGCCCATAACCATTGTCCAGGAAG A GAGGGTTTGTAAGGTGAATA AGCGCAACTAGGACGGACAA
Adamts4	ENSMUST00000111314	CGCGGTGGTGGTACGACATG A GGGTTGATTAGTGGTAGAAA CCGGGGTCTAGAATTCAGCCGAGTTAGCTG A GGGATGTATTGAAGGAGGAT AGCGCAACTAGGACGGACAA
Adamts4	ENSMUST00000111314	CGCGGTGGTGGTACGACATG A GGGATGTATTGAAGGAGGAT GCAGGTTGTACCTCATACATAAACACACAC A GAGGGTTTGTAAGGTGAATA AGCGCAACTAGGACGGACAA
Adamts4	ENSMUST00000111314	CGCGGTGGTGGTACGACATG A GGGATGTATTGAAGGAGGAT AACAGGGTCCTGCCAACCGAAGGTCCTGAG A GGGTGGTTTAGTGTGTGTTT AGCGCAACTAGGACGGACAA
Adamts4	ENSMUST00000111314	CGCGGTGGTGGTACGACATG A GAGGGTTTGTAAGGTGAATA GACCGAAGGTCAGTTGGCATTGGCGGTCAG A GGGTTGATTAGTGGTAGAAA AGCGCAACTAGGACGGACAA
Adamts4	ENSMUST00000111314	CGCGGTGGTGGTACGACATG A GGGTTGATTAGTGGTAGAAA AAGACATCACTGCCTCCCAGGGCAGGAAGC A GGGTGGTTTAGTGTGTGTTT AGCGCAACTAGGACGGACAA
Adamts4	ENSMUST00000111314	CGCGGTGGTGGTACGACATG A GAGGGTTTGTAAGGTGAATA CTGCACTGTGTGGTTGGAGGAACAATTCAG A GGGTGGTTTAGTGTGTGTTT AGCGCAACTAGGACGGACAA
Adamts4	ENSMUST00000111314	CGCGGTGGTGGTACGACATG A GGGATGTATTGAAGGAGGAT GTACTGTCACCTAGCCCCTTTCCATTCACC A GGGTTGATTAGTGGTAGAAA AGCGCAACTAGGACGGACAA
Adamts4	ENSMUST00000111314	CGCGGTGGTGGTACGACATG A GAGGGTTTGTAAGGTGAATA TGCTCATTCTCCCAGATGAGTCCGAGGCCC A GGGATGTATTGAAGGAGGAT AGCGCAACTAGGACGGACAA
Adamts4	ENSMUST00000111314	CGCGGTGGTGGTACGACATG A GGGTGGTTTAGTGTGTGTTT CTATAATGGGTGAGTTTCCCCAAGACCCTA A GGGATGTATTGAAGGAGGAT AGCGCAACTAGGACGGACAA
Adamts4	ENSMUST00000111314	CGCGGTGGTGGTACGACATG A GAGGGTTTGTAAGGTGAATA TCTGAGAGTCTGAACTCTCTCCAAATCCTA A GGGTTGATTAGTGGTAGAAA AGCGCAACTAGGACGGACAA
Adamts4	ENSMUST00000111314	CGCGGTGGTGGTACGACATG A GGGTTGATTAGTGGTAGAAA TCATAGTCCTTGCCAGGAAAAGTCGCTGGT A GGGTGGTTTAGTGTGTGTTT AGCGCAACTAGGACGGACAA
Adamts4	ENSMUST00000111314	CGCGGTGGTGGTACGACATG A GGGTGGTTTAGTGTGTGTTT ATGGGCCCTGGAAAGCTCTTGAAGAGGTCG A GAGGGTTTGTAAGGTGAATA AGCGCAACTAGGACGGACAA
Adamts4	ENSMUST00000111314	CGCGGTGGTGGTACGACATG A GGGATGTATTGAAGGAGGAT CCCCAGGAAGAACCACATCTGTTGGGGAGG A GGGTTGATTAGTGGTAGAAA AGCGCAACTAGGACGGACAA
Adamts4	ENSMUST00000111314	CGCGGTGGTGGTACGACATG A GGGATGTATTGAAGGAGGAT GGAATGCTGCCATCTTGTCATCTGCTACCA A GAGGGTTTGTAAGGTGAATA AGCGCAACTAGGACGGACAA
Adamts4	ENSMUST00000111314	CGCGGTGGTGGTACGACATG A GGGATGTATTGAAGGAGGAT TCAGCAGCTAGGGCCACAGCCAGATCTCAG A GGGTGGTTTAGTGTGTGTTT AGCGCAACTAGGACGGACAA
Adamts4	ENSMUST00000111314	CGCGGTGGTGGTACGACATG A GGGTTGATTAGTGGTAGAAA GAACAGAATGGCTGTGTCAAAGTGGTCAGG A GAGGGTTTGTAAGGTGAATA AGCGCAACTAGGACGGACAA
Adamts4	ENSMUST00000111314	CGCGGTGGTGGTACGACATG A GGGTTGATTAGTGGTAGAAA AAGAACCGTCAGAAAGCTTCAGGGCCAGGT A GGGTGGTTTAGTGTGTGTTT AGCGCAACTAGGACGGACAA
Adamts4	ENSMUST00000111314	CGCGGTGGTGGTACGACATG A GAGGGTTTGTAAGGTGAATA AGATCCACCAGCTCCTGGAATGCCAGGATG A GGGTGGTTTAGTGTGTGTTT AGCGCAACTAGGACGGACAA
Adamts4	ENSMUST00000111314	CGCGGTGGTGGTACGACATG A GGGATGTATTGAAGGAGGAT CAGGGTAGAGGGGGCAGTTTAGTAGATAGG A GGGTTGATTAGTGGTAGAAA AGCGCAACTAGGACGGACAA
Adamts4	ENSMUST00000111314	CGCGGTGGTGGTACGACATG A GAGGGTTTGTAAGGTGAATA ACCAGACCACATCCTGTTCCTCTCATTGAA A GGGATGTATTGAAGGAGGAT AGCGCAACTAGGACGGACAA
Adamts4	ENSMUST00000111314	CGCGGTGGTGGTACGACATG A GGGATGTATTGAAGGAGGAT TACAAGGATATGGGTGGCCCCCGCAGGGAT A GGGTGGTTTAGTGTGTGTTT AGCGCAACTAGGACGGACAA
Adamts4	ENSMUST00000111314	CGCGGTGGTGGTACGACATG A GGGTTGATTAGTGGTAGAAA AGTGAGGTTATTTCCGGCCTGCCCAGGGAC A GAGGGTTTGTAAGGTGAATA AGCGCAACTAGGACGGACAA
Adamts4	ENSMUST00000111314	CGCGGTGGTGGTACGACATG A GGGTGGTTTAGTGTGTGTTT TTCTCCGTGTTGCAGGAGCGGAAGCGAGTC A GGGTTGATTAGTGGTAGAAA AGCGCAACTAGGACGGACAA
Adamts4	ENSMUST00000111314	CGCGGTGGTGGTACGACATG A GAGGGTTTGTAAGGTGAATA TCCAGGGAGTTGTTGGGTTCTGTTCTTGTA A GGGTGGTTTAGTGTGTGTTT AGCGCAACTAGGACGGACAA
Adamts4	ENSMUST00000111314	CGCGGTGGTGGTACGACATG A GGGTTGATTAGTGGTAGAAA ACAAGTCCTGGAGCAGTCACCCCATGGTCC A GGGATGTATTGAAGGAGGAT AGCGCAACTAGGACGGACAA
Adamts4	ENSMUST00000111314	CGCGGTGGTGGTACGACATG A GGGATGTATTGAAGGAGGAT ACTGAGTGAGAGGCTCTATGCTAGTTCTTT A GAGGGTTTGTAAGGTGAATA AGCGCAACTAGGACGGACAA
Adamts4	ENSMUST00000111314	CGCGGTGGTGGTACGACATG A GGGATGTATTGAAGGAGGAT GTTTCATGGCTAAGTGGGCCCCAGAGGTGA A GGGTGGTTTAGTGTGTGTTT AGCGCAACTAGGACGGACAA
Adamts4	ENSMUST00000111314	CGCGGTGGTGGTACGACATG A GGGTTGATTAGTGGTAGAAA AACACCCTGGATTTCATAGCTAGGTTAGGG A GAGGGTTTGTAAGGTGAATA AGCGCAACTAGGACGGACAA
Adamts4	ENSMUST00000111314	CGCGGTGGTGGTACGACATG A GGGTGGTTTAGTGTGTGTTT GGCTTTGCTTTGCTTTGTTGATTATTAGGC A GGGTTGATTAGTGGTAGAAA AGCGCAACTAGGACGGACAA
Adamts4	ENSMUST00000111314	CGCGGTGGTGGTACGACATG A GAGGGTTTGTAAGGTGAATA TTGAAGACATGGCCCAGTTCATGAGCAGCA A GGGTGGTTTAGTGTGTGTTT AGCGCAACTAGGACGGACAA
Adamts4	ENSMUST00000111314	CGCGGTGGTGGTACGACATG A GGGTTGATTAGTGGTAGAAA TGTGGACTTCGAGTGCCTGGCAGAGCCTCT A GGGATGTATTGAAGGAGGAT AGCGCAACTAGGACGGACAA
Adamts4	ENSMUST00000111314	CGCGGTGGTGGTACGACATG A GGGATGTATTGAAGGAGGAT TGACCACATCGCTGTATCCATACCTGAATT A GAGGGTTTGTAAGGTGAATA AGCGCAACTAGGACGGACAA
Adamts4	ENSMUST00000111314	CGCGGTGGTGGTACGACATG A GGGATGTATTGAAGGAGGAT TGGAGGGTGACTGGGAGAACAAGGACCACA A GGGTGGTTTAGTGTGTGTTT AGCGCAACTAGGACGGACAA
Adamts4	ENSMUST00000111314	CGCGGTGGTGGTACGACATG A GAGGGTTTGTAAGGTGAATA CTATTACATCATCCCTTCTCTGCCCCTTCC A GGGTTGATTAGTGGTAGAAA AGCGCAACTAGGACGGACAA
Adamts4	ENSMUST00000111314	CGCGGTGGTGGTACGACATG A GGGTGGTTTAGTGTGTGTTT CCACATTTGTCTGACTCCAAAAAGAGCATA A GGGTTGATTAGTGGTAGAAA AGCGCAACTAGGACGGACAA
Adamts4	ENSMUST00000111314	CGCGGTGGTGGTACGACATG A GAGGGTTTGTAAGGTGAATA ACTGTGCCCACATCAGCCATACCCAGGGTG A GGGTGGTTTAGTGTGTGTTT AGCGCAACTAGGACGGACAA
Adamts4	ENSMUST00000111314	CGCGGTGGTGGTACGACATG A GGGATGTATTGAAGGAGGAT CGAAGCGCTTGAGGAGAAGAAGAAAAAAAA A GGGTTGATTAGTGGTAGAAA AGCGCAACTAGGACGGACAA
Adamts4	ENSMUST00000111314	CGCGGTGGTGGTACGACATG A GAGGGTTTGTAAGGTGAATA GTCCCCTTTCCTGGTGCTAAATAAAAATGA A GGGATGTATTGAAGGAGGAT AGCGCAACTAGGACGGACAA
Adamts4	ENSMUST00000111314	CGCGGTGGTGGTACGACATG A GGGATGTATTGAAGGAGGAT AGTCTTGGGGAGGAGGGCGTGGTGTTGAAG A GGGTGGTTTAGTGTGTGTTT AGCGCAACTAGGACGGACAA
Adamts4	ENSMUST00000111314	CGCGGTGGTGGTACGACATG A GAGGGTTTGTAAGGTGAATA CTGGCCCCATTCCACAGACTTGTACTCCAA A GGGTTGATTAGTGGTAGAAA AGCGCAACTAGGACGGACAA
Adamts4	ENSMUST00000111314	CGCGGTGGTGGTACGACATG A GGGTTGATTAGTGGTAGAAA AACGGCCTTTACTGTTTGAAAATCCTTGAG A GGGTGGTTTAGTGTGTGTTT AGCGCAACTAGGACGGACAA
Adamts4	ENSMUST00000111314	CGCGGTGGTGGTACGACATG A GAGGGTTTGTAAGGTGAATA TCACGGAAGGTCAATGCTGAGCCGTGTGGG A GGGTGGTTTAGTGTGTGTTT AGCGCAACTAGGACGGACAA
Adamts4	ENSMUST00000111314	CGCGGTGGTGGTACGACATG A GGGATGTATTGAAGGAGGAT GTCCTGAGATCTCTCTCACCTCCCTTCATT A GGGTTGATTAGTGGTAGAAA AGCGCAACTAGGACGGACAA
Adamts4	ENSMUST00000111314	CGCGGTGGTGGTACGACATG A GGGATGTATTGAAGGAGGAT GTGAAGGCTGACTGGAGCCCATCATCTTCC A GAGGGTTTGTAAGGTGAATA AGCGCAACTAGGACGGACAA
Adamts4	ENSMUST00000111314	CGCGGTGGTGGTACGACATG A GGGTGGTTTAGTGTGTGTTT ACAATAGCACAGCTCCTAGCTGGATCACAC A GGGATGTATTGAAGGAGGAT AGCGCAACTAGGACGGACAA
Adamts4	ENSMUST00000111314	CGCGGTGGTGGTACGACATG A GAGGGTTTGTAAGGTGAATA ATGCTCAAAGATGCGGGGCCAGAATATAAC A GGGTTGATTAGTGGTAGAAA AGCGCAACTAGGACGGACAA
Adamts4	ENSMUST00000111314	CGCGGTGGTGGTACGACATG A GGGTGGTTTAGTGTGTGTTT ATCCGGTCACAGCCAGCATGGATACAGCGG A GGGTTGATTAGTGGTAGAAA AGCGCAACTAGGACGGACAA
Adamts4	ENSMUST00000111314	CGCGGTGGTGGTACGACATG A GGGTGGTTTAGTGTGTGTTT CACAGAGCAATGCTGTCAGAGCAGTTATTA A GAGGGTTTGTAAGGTGAATA AGCGCAACTAGGACGGACAA
Adamts4	ENSMUST00000111314	CGCGGTGGTGGTACGACATG A GGGATGTATTGAAGGAGGAT TCTTCAGTATCTCTGCCCTGCGTTGCAGCC A GGGTTGATTAGTGGTAGAAA AGCGCAACTAGGACGGACAA
Adamts4	ENSMUST00000111314	CGCGGTGGTGGTACGACATG A GGGATGTATTGAAGGAGGAT CATGCACTTGTCAAATTTCTTTTTGGAGCC A GAGGGTTTGTAAGGTGAATA AGCGCAACTAGGACGGACAA
Adra1b	ENSMUST00000167574	CGCGGTGGTGGTACGACATG A AGGGTGTGTTTGTAAAGGGT TAGGCTCAGGATGGAGGCCGTGCAACACAG A TTGGAGGTGTAGGGAGTAAA AGCGCAACTAGGACGGACAA
Adra1b	ENSMUST00000167574	CGCGGTGGTGGTACGACATG A AGGGTGTGTTTGTAAAGGGT CAGATCGGGATTCATTTTAAAGTCCGCCCT A TAGAGTTGATAGAGGGAGAA AGCGCAACTAGGACGGACAA
Adra1b	ENSMUST00000167574	CGCGGTGGTGGTACGACATG A AGGGTGTGTTTGTAAAGGGT GCTCTCCTTCACAAATCACTCAAAGGCGCA A GGAGTAGTTGGTTGTTAGGA AGCGCAACTAGGACGGACAA
Adra1b	ENSMUST00000167574	CGCGGTGGTGGTACGACATG A TTGGAGGTGTAGGGAGTAAA TCCCTCCGTGGTCTTCTTTCCAGAGGCGTC A TAGAGTTGATAGAGGGAGAA AGCGCAACTAGGACGGACAA
Adra1b	ENSMUST00000167574	CGCGGTGGTGGTACGACATG A TTGGAGGTGTAGGGAGTAAA TTCTTAGAGTGGATTCTCAGGGTCAGCTCT A GGAGTAGTTGGTTGTTAGGA AGCGCAACTAGGACGGACAA
Adra1b	ENSMUST00000167574	CGCGGTGGTGGTACGACATG A TAGAGTTGATAGAGGGAGAA ATGAAGTAGTTGGTGGGCGTCCGCAGGTGC A GGAGTAGTTGGTTGTTAGGA AGCGCAACTAGGACGGACAA
Adra1b	ENSMUST00000167574	CGCGGTGGTGGTACGACATG A TTGGAGGTGTAGGGAGTAAA GGCTGAGATAATTCTGGTTCAGTGTAGGAT A AGGGTGTGTTTGTAAAGGGT AGCGCAACTAGGACGGACAA
Adra1b	ENSMUST00000167574	CGCGGTGGTGGTACGACATG A TAGAGTTGATAGAGGGAGAA AAGGAGAGGCCCGATGGAGATGACCGTGGA A AGGGTGTGTTTGTAAAGGGT AGCGCAACTAGGACGGACAA
Adra1b	ENSMUST00000167574	CGCGGTGGTGGTACGACATG A AGGGTGTGTTTGTAAAGGGT GCCAAAATCTTAACCTCAGTCACCCATCTA A GGAGTAGTTGGTTGTTAGGA AGCGCAACTAGGACGGACAA
Adra1b	ENSMUST00000167574	CGCGGTGGTGGTACGACATG A TTGGAGGTGTAGGGAGTAAA GTAGCGGAGAAGGGCAGGACTGTGAAGCTC A TAGAGTTGATAGAGGGAGAA AGCGCAACTAGGACGGACAA
Adra1b	ENSMUST00000167574	CGCGGTGGTGGTACGACATG A GGAGTAGTTGGTTGTTAGGA GATCAGACCTGAAGGAAGAGGAAACACAAG A TTGGAGGTGTAGGGAGTAAA AGCGCAACTAGGACGGACAA
Adra1b	ENSMUST00000167574	CGCGGTGGTGGTACGACATG A GGAGTAGTTGGTTGTTAGGA GCCCCAAAAGAAAAGTCCTAGGATTTGATC A TAGAGTTGATAGAGGGAGAA AGCGCAACTAGGACGGACAA
Adra1b	ENSMUST00000167574	CGCGGTGGTGGTACGACATG A TTGGAGGTGTAGGGAGTAAA TTGGAGTTGGACATTTCCTTCATGACTCCC A AGGGTGTGTTTGTAAAGGGT AGCGCAACTAGGACGGACAA
Adra1b	ENSMUST00000167574	CGCGGTGGTGGTACGACATG A AGGGTGTGTTTGTAAAGGGT AGATTGGGCTCGGAAGGGCTGCGACCAAAG A TAGAGTTGATAGAGGGAGAA AGCGCAACTAGGACGGACAA
Adra1b	ENSMUST00000167574	CGCGGTGGTGGTACGACATG A GGAGTAGTTGGTTGTTAGGA TGTGAAGCTCAACAGCAGGTCAGCAATGGC A AGGGTGTGTTTGTAAAGGGT AGCGCAACTAGGACGGACAA
Adra1b	ENSMUST00000167574	CGCGGTGGTGGTACGACATG A TAGAGTTGATAGAGGGAGAA AGGTCAGTTGTGGTGTCGCAGCCCCCATTG A TTGGAGGTGTAGGGAGTAAA AGCGCAACTAGGACGGACAA
Adra1b	ENSMUST00000167574	CGCGGTGGTGGTACGACATG A GGAGTAGTTGGTTGTTAGGA GAAGGAAGAGGAAACACAAGGCTCTCCTTC A TTGGAGGTGTAGGGAGTAAA AGCGCAACTAGGACGGACAA
Adra1b	ENSMUST00000167574	CGCGGTGGTGGTACGACATG A TAGAGTTGATAGAGGGAGAA TGGAATGGCCTTGTCTATAGTTTTTGTGGT A GGAGTAGTTGGTTGTTAGGA AGCGCAACTAGGACGGACAA
Adra1b	ENSMUST00000167574	CGCGGTGGTGGTACGACATG A AGGGTGTGTTTGTAAAGGGT CTGTTGTGGCACCTGAATACCTCTTTTAAA A TTGGAGGTGTAGGGAGTAAA AGCGCAACTAGGACGGACAA
Adra1b	ENSMUST00000167574	CGCGGTGGTGGTACGACATG A TAGAGTTGATAGAGGGAGAA CTACAATGCCCAAGGTTTTGGCTGCTTTCT A AGGGTGTGTTTGTAAAGGGT AGCGCAACTAGGACGGACAA
Adra1b	ENSMUST00000167574	CGCGGTGGTGGTACGACATG A GGAGTAGTTGGTTGTTAGGA CCCTCCCCTTTGTCCCCTTGAGACCTTGTG A AGGGTGTGTTTGTAAAGGGT AGCGCAACTAGGACGGACAA
Adra1b	ENSMUST00000167574	CGCGGTGGTGGTACGACATG A TTGGAGGTGTAGGGAGTAAA CACATTCTTTGTCGTCATTGGGCGCAGGTT A TAGAGTTGATAGAGGGAGAA AGCGCAACTAGGACGGACAA
Adra1b	ENSMUST00000167574	CGCGGTGGTGGTACGACATG A TTGGAGGTGTAGGGAGTAAA TCAGTGTCTTGCTGGCCCATGCCAAAATCT A GGAGTAGTTGGTTGTTAGGA AGCGCAACTAGGACGGACAA
Adra1b	ENSMUST00000167574	CGCGGTGGTGGTACGACATG A GGAGTAGTTGGTTGTTAGGA GAAGGAGCCCAGGGAGGAAAAGAGGGCGTA A TAGAGTTGATAGAGGGAGAA AGCGCAACTAGGACGGACAA
Adra1b	ENSMUST00000167574	CGCGGTGGTGGTACGACATG A TTGGAGGTGTAGGGAGTAAA GCTGGCCCATGCCAAAATCTTAACCTCAGT A AGGGTGTGTTTGTAAAGGGT AGCGCAACTAGGACGGACAA
Adra1b	ENSMUST00000167574	CGCGGTGGTGGTACGACATG A TAGAGTTGATAGAGGGAGAA TGTTGCCCACGATGGCAAAGAGGATGAAGG A AGGGTGTGTTTGTAAAGGGT AGCGCAACTAGGACGGACAA
Adra1b	ENSMUST00000167574	CGCGGTGGTGGTACGACATG A AGGGTGTGTTTGTAAAGGGT CTCTTCGCTGTACCTGGCACCCATGCCTCT A GGAGTAGTTGGTTGTTAGGA AGCGCAACTAGGACGGACAA
Adra1b	ENSMUST00000167574	CGCGGTGGTGGTACGACATG A TTGGAGGTGTAGGGAGTAAA GCTGCTTTCTTTTCCCTGGAGAACTTAAAA A TAGAGTTGATAGAGGGAGAA AGCGCAACTAGGACGGACAA
Adra1b	ENSMUST00000167574	CGCGGTGGTGGTACGACATG A GGAGTAGTTGGTTGTTAGGA TGCCACTGTCATCCAGAGAGTCCTTCCGCG A TTGGAGGTGTAGGGAGTAAA AGCGCAACTAGGACGGACAA
Adra1b	ENSMUST00000167574	CGCGGTGGTGGTACGACATG A TAGAGTTGATAGAGGGAGAA TACTGCTGAGGGTGTCCTCATGAAAGTTCT A GGAGTAGTTGGTTGTTAGGA AGCGCAACTAGGACGGACAA
Adra1b	ENSMUST00000167574	CGCGGTGGTGGTACGACATG A TTGGAGGTGTAGGGAGTAAA AACATTCCGACTACAATGCCCAAGGTTTTG A AGGGTGTGTTTGTAAAGGGT AGCGCAACTAGGACGGACAA
Adra1b	ENSMUST00000167574	CGCGGTGGTGGTACGACATG A AGGGTGTGTTTGTAAAGGGT TACTGCAGAGAGTATCGCACCCCAATGTAG A TAGAGTTGATAGAGGGAGAA AGCGCAACTAGGACGGACAA
Adra1b	ENSMUST00000167574	CGCGGTGGTGGTACGACATG A GGAGTAGTTGGTTGTTAGGA CCTAGGATTTGATCAGACCTGAAGGAAGAG A AGGGTGTGTTTGTAAAGGGT AGCGCAACTAGGACGGACAA
Adra1b	ENSMUST00000167574	CGCGGTGGTGGTACGACATG A TTGGAGGTGTAGGGAGTAAA ATTGACTGGAGAGCAGGGAGGGGTTTGAGA A TAGAGTTGATAGAGGGAGAA AGCGCAACTAGGACGGACAA
Adra1b	ENSMUST00000167574	CGCGGTGGTGGTACGACATG A GGAGTAGTTGGTTGTTAGGA AGAGAGAGACTTAAGTCCCGGCCGGCGTAG A TTGGAGGTGTAGGGAGTAAA AGCGCAACTAGGACGGACAA
Adra1b	ENSMUST00000167574	CGCGGTGGTGGTACGACATG A TAGAGTTGATAGAGGGAGAA AGGGGAGCCAACATAAGATGAACATTCCGA A GGAGTAGTTGGTTGTTAGGA AGCGCAACTAGGACGGACAA
Adra1b	ENSMUST00000167574	CGCGGTGGTGGTACGACATG A TTGGAGGTGTAGGGAGTAAA ATGACCAAGATGTTGCCCACGATGGCAAAG A AGGGTGTGTTTGTAAAGGGT AGCGCAACTAGGACGGACAA
Adra1b	ENSMUST00000167574	CGCGGTGGTGGTACGACATG A AGGGTGTGTTTGTAAAGGGT AACAGCAGGTCAGCAATGGCCAGGTTGACA A TAGAGTTGATAGAGGGAGAA AGCGCAACTAGGACGGACAA
Adra1b	ENSMUST00000167574	CGCGGTGGTGGTACGACATG A GGAGTAGTTGGTTGTTAGGA TGGAGGCCGTGCAACACAGGACATCAACCG A AGGGTGTGTTTGTAAAGGGT AGCGCAACTAGGACGGACAA
Adra1b	ENSMUST00000167574	CGCGGTGGTGGTACGACATG A TAGAGTTGATAGAGGGAGAA AGTGTGGAGTTGCTCGAGGTCTGGTTGGGG A TTGGAGGTGTAGGGAGTAAA AGCGCAACTAGGACGGACAA
Adra1b	ENSMUST00000167574	CGCGGTGGTGGTACGACATG A GGAGTAGTTGGTTGTTAGGA GAAACACAAGGCTCTCCTTCACAAATCACT A TTGGAGGTGTAGGGAGTAAA AGCGCAACTAGGACGGACAA
Adra1b	ENSMUST00000167574	CGCGGTGGTGGTACGACATG A GGAGTAGTTGGTTGTTAGGA TACCTGGCACCCATGCCTCTGCCAGAAAAG A TAGAGTTGATAGAGGGAGAA AGCGCAACTAGGACGGACAA
Adra1b	ENSMUST00000167574	CGCGGTGGTGGTACGACATG A TTGGAGGTGTAGGGAGTAAA GTTTCCACATCTGTTGTGGCACCTGAATAC A AGGGTGTGTTTGTAAAGGGT AGCGCAACTAGGACGGACAA
Adra1b	ENSMUST00000167574	CGCGGTGGTGGTACGACATG A AGGGTGTGTTTGTAAAGGGT GGTTGCAGGCCACCGACAGGATGACCAAGA A TAGAGTTGATAGAGGGAGAA AGCGCAACTAGGACGGACAA
Adra1b	ENSMUST00000167574	CGCGGTGGTGGTACGACATG A AGGGTGTGTTTGTAAAGGGT CAAAGCTCCTCAGCTGCCCTGAAACTTTGC A GGAGTAGTTGGTTGTTAGGA AGCGCAACTAGGACGGACAA
Adra1b	ENSMUST00000167574	CGCGGTGGTGGTACGACATG A TAGAGTTGATAGAGGGAGAA TTGAATACGGCGTCCGGGGGCTTTAGGGTG A TTGGAGGTGTAGGGAGTAAA AGCGCAACTAGGACGGACAA
Adra1b	ENSMUST00000167574	CGCGGTGGTGGTACGACATG A TTGGAGGTGTAGGGAGTAAA TGACCGTGGACAAGACCCACACACTGAGGA A GGAGTAGTTGGTTGTTAGGA AGCGCAACTAGGACGGACAA
Adra1b	ENSMUST00000167574	CGCGGTGGTGGTACGACATG A TAGAGTTGATAGAGGGAGAA ATGCCTCTGCCAGAAAAGCAGCTGCCCCTC A GGAGTAGTTGGTTGTTAGGA AGCGCAACTAGGACGGACAA
Adra1b	ENSMUST00000167574	CGCGGTGGTGGTACGACATG A AGGGTGTGTTTGTAAAGGGT GACCCTATCAAAGGGCCAGCATTGACTGGA A TTGGAGGTGTAGGGAGTAAA AGCGCAACTAGGACGGACAA
Adra1b	ENSMUST00000167574	CGCGGTGGTGGTACGACATG A TAGAGTTGATAGAGGGAGAA TGAAGAGAGACCCTAAAAGTGCCCGGGCGC A AGGGTGTGTTTGTAAAGGGT AGCGCAACTAGGACGGACAA
Adra1b	ENSMUST00000167574	CGCGGTGGTGGTACGACATG A AGGGTGTGTTTGTAAAGGGT AGTATCGCACCCCAATGTAGCGGTCAATGG A GGAGTAGTTGGTTGTTAGGA AGCGCAACTAGGACGGACAA
Adra1b	ENSMUST00000167574	CGCGGTGGTGGTACGACATG A TTGGAGGTGTAGGGAGTAAA GATGGTGTTCTTCCCCCAACCCCCGATGTG A TAGAGTTGATAGAGGGAGAA AGCGCAACTAGGACGGACAA
Adra1b	ENSMUST00000167574	CGCGGTGGTGGTACGACATG A GGAGTAGTTGGTTGTTAGGA GAGTCCTCTGGTTTCCACATCTGTTGTGGC A TTGGAGGTGTAGGGAGTAAA AGCGCAACTAGGACGGACAA
Adra1b	ENSMUST00000167574	CGCGGTGGTGGTACGACATG A TAGAGTTGATAGAGGGAGAA CCCTAATTGTCTGCAAATATGTGTGTGTGT A GGAGTAGTTGGTTGTTAGGA AGCGCAACTAGGACGGACAA
Adra1b	ENSMUST00000167574	CGCGGTGGTGGTACGACATG A AGGGTGTGTTTGTAAAGGGT GGTATAATGCATGGGAGGAGGTCAGAGCAT A TTGGAGGTGTAGGGAGTAAA AGCGCAACTAGGACGGACAA
Adra1b	ENSMUST00000167574	CGCGGTGGTGGTACGACATG A AGGGTGTGTTTGTAAAGGGT AACTTGCCAGAGTCCAGACTCTGCTTTACC A TAGAGTTGATAGAGGGAGAA AGCGCAACTAGGACGGACAA
Adra1b	ENSMUST00000167574	CGCGGTGGTGGTACGACATG A GGAGTAGTTGGTTGTTAGGA AGTCCAGACTCTGCTTTACCTTGTGTGTCC A AGGGTGTGTTTGTAAAGGGT AGCGCAACTAGGACGGACAA
Adra1b	ENSMUST00000167574	CGCGGTGGTGGTACGACATG A TAGAGTTGATAGAGGGAGAA GCCTCCAGATTCTTGGTGGTCCTCTTGGCC A TTGGAGGTGTAGGGAGTAAA AGCGCAACTAGGACGGACAA
Adra1b	ENSMUST00000167574	CGCGGTGGTGGTACGACATG A TTGGAGGTGTAGGGAGTAAA ACGCAGCCCACACGTACACCAAACAGACAC A GGAGTAGTTGGTTGTTAGGA AGCGCAACTAGGACGGACAA
Adra1b	ENSMUST00000167574	CGCGGTGGTGGTACGACATG A TAGAGTTGATAGAGGGAGAA CTGTTGAAGTAGCCCAGCCAGAACACTACC A GGAGTAGTTGGTTGTTAGGA AGCGCAACTAGGACGGACAA
Adra1b	ENSMUST00000167574	CGCGGTGGTGGTACGACATG A AGGGTGTGTTTGTAAAGGGT GAGCAGGGAGGGGTTTGAGAGGTACAAAGT A TTGGAGGTGTAGGGAGTAAA AGCGCAACTAGGACGGACAA
Adra1b	ENSMUST00000167574	CGCGGTGGTGGTACGACATG A TAGAGTTGATAGAGGGAGAA GGCGGGTGGATGAAGAGAGACCCTAAAAGT A AGGGTGTGTTTGTAAAGGGT AGCGCAACTAGGACGGACAA
Adra1b	ENSMUST00000167574	CGCGGTGGTGGTACGACATG A GGAGTAGTTGGTTGTTAGGA TGTACCTTGGAAGTTGTGATTAACCCAGGA A AGGGTGTGTTTGTAAAGGGT AGCGCAACTAGGACGGACAA
Adra1b	ENSMUST00000167574	CGCGGTGGTGGTACGACATG A TTGGAGGTGTAGGGAGTAAA CATGACCAGGATGACCGCCAGTGGGATGTA A TAGAGTTGATAGAGGGAGAA AGCGCAACTAGGACGGACAA
Adra1b	ENSMUST00000167574	CGCGGTGGTGGTACGACATG A GGAGTAGTTGGTTGTTAGGA GAAACTTTGCTCCCTCCGTGGTCTTCTTTC A TTGGAGGTGTAGGGAGTAAA AGCGCAACTAGGACGGACAA
Adra1b	ENSMUST00000167574	CGCGGTGGTGGTACGACATG A GGAGTAGTTGGTTGTTAGGA CAAAGGCGCACAGGAGAAATGATCTTTAAT A TAGAGTTGATAGAGGGAGAA AGCGCAACTAGGACGGACAA
Adra1b	ENSMUST00000167574	CGCGGTGGTGGTACGACATG A TTGGAGGTGTAGGGAGTAAA CCAAGATAAGGGACCCTAATTGTCTGCAAA A AGGGTGTGTTTGTAAAGGGT AGCGCAACTAGGACGGACAA
Adra1b	ENSMUST00000167574	CGCGGTGGTGGTACGACATG A AGGGTGTGTTTGTAAAGGGT CAACACAGGACATCAACCGCTGCCCAGATG A TAGAGTTGATAGAGGGAGAA AGCGCAACTAGGACGGACAA
Adra1b	ENSMUST00000167574	CGCGGTGGTGGTACGACATG A AGGGTGTGTTTGTAAAGGGT AGGATACTTGTGTACCTTGGAAGTTGTGAT A GGAGTAGTTGGTTGTTAGGA AGCGCAACTAGGACGGACAA
Adra1b	ENSMUST00000167574	CGCGGTGGTGGTACGACATG A TAGAGTTGATAGAGGGAGAA ATAGCCAGGGAGGAGATTGGGCTCGGAAGG A TTGGAGGTGTAGGGAGTAAA AGCGCAACTAGGACGGACAA
Adra1b	ENSMUST00000167574	CGCGGTGGTGGTACGACATG A TTGGAGGTGTAGGGAGTAAA CCGATGGAGATGACCGTGGACAAGACCCAC A GGAGTAGTTGGTTGTTAGGA AGCGCAACTAGGACGGACAA
Adra1b	ENSMUST00000167574	CGCGGTGGTGGTACGACATG A GGAGTAGTTGGTTGTTAGGA GGATTCTCAGGGTCAGCTCTTTGGAGTTGG A TAGAGTTGATAGAGGGAGAA AGCGCAACTAGGACGGACAA
Adra1b	ENSMUST00000167574	CGCGGTGGTGGTACGACATG A AGGGTGTGTTTGTAAAGGGT TCTACTCAGGACTGACACACTCCCCCCACG A TTGGAGGTGTAGGGAGTAAA AGCGCAACTAGGACGGACAA
Adra1b	ENSMUST00000167574	CGCGGTGGTGGTACGACATG A TAGAGTTGATAGAGGGAGAA CAGCAATGGCCAGGTTGACAATGAAGTAGT A AGGGTGTGTTTGTAAAGGGT AGCGCAACTAGGACGGACAA
Adra1b	ENSMUST00000167574	CGCGGTGGTGGTACGACATG A AGGGTGTGTTTGTAAAGGGT GTGTGTACTTTTTGGAATGGCCTTGTCTAT A GGAGTAGTTGGTTGTTAGGA AGCGCAACTAGGACGGACAA
Adra1b	ENSMUST00000167574	CGCGGTGGTGGTACGACATG A TAGAGTTGATAGAGGGAGAA GATACGCATGAAGGCGCGTTTGAACTCCTT A TTGGAGGTGTAGGGAGTAAA AGCGCAACTAGGACGGACAA
Adra1b	ENSMUST00000167574	CGCGGTGGTGGTACGACATG A GGAGTAGTTGGTTGTTAGGA ACGATGTAGACTCGGCAGTACATGACCAGG A TTGGAGGTGTAGGGAGTAAA AGCGCAACTAGGACGGACAA
Adra1b	ENSMUST00000167574	CGCGGTGGTGGTACGACATG A TAGAGTTGATAGAGGGAGAA CCTCAGTCACCCATCTATAAAAACCAGGAC A GGAGTAGTTGGTTGTTAGGA AGCGCAACTAGGACGGACAA
Adra1b	ENSMUST00000167574	CGCGGTGGTGGTACGACATG A TTGGAGGTGTAGGGAGTAAA AGAGGGCGTAGAAGGGTTCTTCTGTGACCC A AGGGTGTGTTTGTAAAGGGT AGCGCAACTAGGACGGACAA
Adra1b	ENSMUST00000167574	CGCGGTGGTGGTACGACATG A TAGAGTTGATAGAGGGAGAA ACAGGGAGCCAAGTGGGAGAGCGATGAAGA A AGGGTGTGTTTGTAAAGGGT AGCGCAACTAGGACGGACAA
Adra1b	ENSMUST00000167574	CGCGGTGGTGGTACGACATG A GGAGTAGTTGGTTGTTAGGA AAGTTGGCATCTTTCAACTCTCCCCAGTGG A AGGGTGTGTTTGTAAAGGGT AGCGCAACTAGGACGGACAA
Adra1b	ENSMUST00000167574	CGCGGTGGTGGTACGACATG A TTGGAGGTGTAGGGAGTAAA TATGGAACTCCTGGGGTTGTGGCCCTTGGC A TAGAGTTGATAGAGGGAGAA AGCGCAACTAGGACGGACAA
Adra1b	ENSMUST00000167574	CGCGGTGGTGGTACGACATG A TTGGAGGTGTAGGGAGTAAA TCACAGAAGATGCGCCCCAGCACCCAGTAG A GGAGTAGTTGGTTGTTAGGA AGCGCAACTAGGACGGACAA
Adra1b	ENSMUST00000167574	CGCGGTGGTGGTACGACATG A TAGAGTTGATAGAGGGAGAA CAAGGTTTTGGCTGCTTTCTTTTCCCTGGA A GGAGTAGTTGGTTGTTAGGA AGCGCAACTAGGACGGACAA
Adra1b	ENSMUST00000167574	CGCGGTGGTGGTACGACATG A AGGGTGTGTTTGTAAAGGGT GGTGTCCTCATGAAAGTTCTTAGAGTGGAT A TTGGAGGTGTAGGGAGTAAA AGCGCAACTAGGACGGACAA
Adra1b	ENSMUST00000167574	CGCGGTGGTGGTACGACATG A AGGGTGTGTTTGTAAAGGGT GGGTTTGAGAGGTACAAAGTCAAGAAACAA A TAGAGTTGATAGAGGGAGAA AGCGCAACTAGGACGGACAA
Adra1b	ENSMUST00000167574	CGCGGTGGTGGTACGACATG A GGAGTAGTTGGTTGTTAGGA CTCATGCAGCTGCCACTGTCATCCAGAGAG A AGGGTGTGTTTGTAAAGGGT AGCGCAACTAGGACGGACAA
Adra1b	ENSMUST00000167574	CGCGGTGGTGGTACGACATG A TAGAGTTGATAGAGGGAGAA AACAAACAACACACCTAGACATCACCAGGG A TTGGAGGTGTAGGGAGTAAA AGCGCAACTAGGACGGACAA
Adra1b	ENSMUST00000167574	CGCGGTGGTGGTACGACATG A TTGGAGGTGTAGGGAGTAAA GTTGTGGCCCTTGGCCTTGGTACTGCTGAG A GGAGTAGTTGGTTGTTAGGA AGCGCAACTAGGACGGACAA
Adra1b	ENSMUST00000167574	CGCGGTGGTGGTACGACATG A GGAGTAGTTGGTTGTTAGGA CTTTACCTGCTCAGTGTCTTGCTGGCCCAT A TAGAGTTGATAGAGGGAGAA AGCGCAACTAGGACGGACAA
Adra1b	ENSMUST00000167574	CGCGGTGGTGGTACGACATG A AGGGTGTGTTTGTAAAGGGT GTGGGATGTAGAAGGAGCCCAGGGAGGAAA A TTGGAGGTGTAGGGAGTAAA AGCGCAACTAGGACGGACAA
Adra1b	ENSMUST00000167574	CGCGGTGGTGGTACGACATG A AGGGTGTGTTTGTAAAGGGT ACCAGGACTTGGCTGAGATAATTCTGGTTC A TAGAGTTGATAGAGGGAGAA AGCGCAACTAGGACGGACAA
Alk	ENSMUST00000086639	CGCGGTGGTGGTACGACATG A GGGAGAATGAGGTGTAATGT ATGATCACAGAAGCAGATGACTTTGTGGCT A TGAAAGGAATGGGTTGTGGT AGCGCAACTAGGACGGACAA
Alk	ENSMUST00000086639	CGCGGTGGTGGTACGACATG A TGAAAGGAATGGGTTGTGGT GGCTCAGAATGGTATGCTTGGAATCTGCAG A TGTGGTTTGGAGATGATAGA AGCGCAACTAGGACGGACAA
Alk	ENSMUST00000086639	CGCGGTGGTGGTACGACATG A GAGATTAGAGATGAGTTGGA CCAAATCTGGACTCCCTTCAAGGGCCCTTC A TGAAAGGAATGGGTTGTGGT AGCGCAACTAGGACGGACAA
Alk	ENSMUST00000086639	CGCGGTGGTGGTACGACATG A GGGAGAATGAGGTGTAATGT AGCCAGTGAACTGTAGGGTCGAAGATGGGA A TGTGGTTTGGAGATGATAGA AGCGCAACTAGGACGGACAA
Alk	ENSMUST00000086639	CGCGGTGGTGGTACGACATG A GGGAGAATGAGGTGTAATGT CTGGTAGGCGTTGTTGCACTGTGCCTGGGT A GAGATTAGAGATGAGTTGGA AGCGCAACTAGGACGGACAA
Alk	ENSMUST00000086639	CGCGGTGGTGGTACGACATG A GAGATTAGAGATGAGTTGGA AAAGACTTTCCGGCCCAGAGCAAGGAAGTG A TGTGGTTTGGAGATGATAGA AGCGCAACTAGGACGGACAA
Alk	ENSMUST00000086639	CGCGGTGGTGGTACGACATG A TGAAAGGAATGGGTTGTGGT GAATCTCTCTTCCAGCTTCGTTGTGGGGTA A GGGAGAATGAGGTGTAATGT AGCGCAACTAGGACGGACAA
Alk	ENSMUST00000086639	CGCGGTGGTGGTACGACATG A TGAAAGGAATGGGTTGTGGT TTTCTGGATCCCGGGCCTTTGTGCAGCTCC A TGTGGTTTGGAGATGATAGA AGCGCAACTAGGACGGACAA
Alk	ENSMUST00000086639	CGCGGTGGTGGTACGACATG A TGAAAGGAATGGGTTGTGGT GGCCTAGGCCCCGGATGAGTGTGATGTTTT A GAGATTAGAGATGAGTTGGA AGCGCAACTAGGACGGACAA
Alk	ENSMUST00000086639	CGCGGTGGTGGTACGACATG A GGGAGAATGAGGTGTAATGT GAGGTTGAACTGGAGTATCCCCACAGCCGC A TGTGGTTTGGAGATGATAGA AGCGCAACTAGGACGGACAA
Alk	ENSMUST00000086639	CGCGGTGGTGGTACGACATG A GAGATTAGAGATGAGTTGGA AGTTACTCTCCAGTCTCTCTGGGTGGAACG A GGGAGAATGAGGTGTAATGT AGCGCAACTAGGACGGACAA
Alk	ENSMUST00000086639	CGCGGTGGTGGTACGACATG A TGTGGTTTGGAGATGATAGA CTGGGGTACGGCATATATCCAAGAGAAAAT A GAGATTAGAGATGAGTTGGA AGCGCAACTAGGACGGACAA
Alk	ENSMUST00000086639	CGCGGTGGTGGTACGACATG A TGAAAGGAATGGGTTGTGGT ATATCCTCCGCCTCCTCCACCTGAGGAGCA A GGGAGAATGAGGTGTAATGT AGCGCAACTAGGACGGACAA
Alk	ENSMUST00000086639	CGCGGTGGTGGTACGACATG A TGTGGTTTGGAGATGATAGA CATGAAGGTACCAGGAGGAGAAGGCGTTTC A TGAAAGGAATGGGTTGTGGT AGCGCAACTAGGACGGACAA
Alk	ENSMUST00000086639	CGCGGTGGTGGTACGACATG A GAGATTAGAGATGAGTTGGA TCCCGGTGGATAAAGTGATTCTCCTCTAGG A TGAAAGGAATGGGTTGTGGT AGCGCAACTAGGACGGACAA
Alk	ENSMUST00000086639	CGCGGTGGTGGTACGACATG A GGGAGAATGAGGTGTAATGT TTCCAAGGGGAGACCCTGTTGCTGGTAACC A TGTGGTTTGGAGATGATAGA AGCGCAACTAGGACGGACAA
Alk	ENSMUST00000086639	CGCGGTGGTGGTACGACATG A GGGAGAATGAGGTGTAATGT TTCTCAGGCATCAGGCGGATCCTCAGCCTC A GAGATTAGAGATGAGTTGGA AGCGCAACTAGGACGGACAA
Alk	ENSMUST00000086639	CGCGGTGGTGGTACGACATG A GAGATTAGAGATGAGTTGGA GTGGAGAATCCACCAGCTGAACAGCTCGCT A TGTGGTTTGGAGATGATAGA AGCGCAACTAGGACGGACAA
Alk	ENSMUST00000086639	CGCGGTGGTGGTACGACATG A TGAAAGGAATGGGTTGTGGT AGAGATACGTTTCCTCTCAAAACCCCGCGG A GGGAGAATGAGGTGTAATGT AGCGCAACTAGGACGGACAA
Alk	ENSMUST00000086639	CGCGGTGGTGGTACGACATG A TGTGGTTTGGAGATGATAGA CCAGCAGGAAGTTTACTGCACAGCTGGCCC A TGAAAGGAATGGGTTGTGGT AGCGCAACTAGGACGGACAA
Alk	ENSMUST00000086639	CGCGGTGGTGGTACGACATG A GAGATTAGAGATGAGTTGGA CGATGCAGCGAACAATATTCTGGTGGTTGA A TGAAAGGAATGGGTTGTGGT AGCGCAACTAGGACGGACAA
Alk	ENSMUST00000086639	CGCGGTGGTGGTACGACATG A TGTGGTTTGGAGATGATAGA ATAGTTGACATTGCCGCAGGGGAAGTGGCG A GGGAGAATGAGGTGTAATGT AGCGCAACTAGGACGGACAA
Alk	ENSMUST00000086639	CGCGGTGGTGGTACGACATG A GGGAGAATGAGGTGTAATGT ATGAGCCAGGACATGCGGAGCTCACAAGGA A GAGATTAGAGATGAGTTGGA AGCGCAACTAGGACGGACAA
Alk	ENSMUST00000086639	CGCGGTGGTGGTACGACATG A TGTGGTTTGGAGATGATAGA GGCTTGGGTCATTGGGCATTCCAGACACCT A GAGATTAGAGATGAGTTGGA AGCGCAACTAGGACGGACAA
Alk	ENSMUST00000086639	CGCGGTGGTGGTACGACATG A TGAAAGGAATGGGTTGTGGT GCTTCTGTTCACTCGGATCTCTTCTTCTAT A GGGAGAATGAGGTGTAATGT AGCGCAACTAGGACGGACAA
Alk	ENSMUST00000086639	CGCGGTGGTGGTACGACATG A TGTGGTTTGGAGATGATAGA CCCTTGCTGACCGACAAGGATGTAGAGTGT A TGAAAGGAATGGGTTGTGGT AGCGCAACTAGGACGGACAA
Alk	ENSMUST00000086639	CGCGGTGGTGGTACGACATG A GAGATTAGAGATGAGTTGGA ATGAAGCGGGGCAGGGCTTGTAGACTCACC A TGAAAGGAATGGGTTGTGGT AGCGCAACTAGGACGGACAA
Alk	ENSMUST00000086639	CGCGGTGGTGGTACGACATG A GGGAGAATGAGGTGTAATGT TACGAGGCTGCTGCCAAAAGCAGTGGAGGC A TGTGGTTTGGAGATGATAGA AGCGCAACTAGGACGGACAA
Alk	ENSMUST00000086639	CGCGGTGGTGGTACGACATG A GAGATTAGAGATGAGTTGGA GACTCCTTGTTTGGGTTTTTCTCAAACAGA A GGGAGAATGAGGTGTAATGT AGCGCAACTAGGACGGACAA
Alk	ENSMUST00000086639	CGCGGTGGTGGTACGACATG A GAGATTAGAGATGAGTTGGA ATTCGATGGGCAGAGCTGTGTTGATCACAT A TGTGGTTTGGAGATGATAGA AGCGCAACTAGGACGGACAA
Alk	ENSMUST00000086639	CGCGGTGGTGGTACGACATG A TGAAAGGAATGGGTTGTGGT TTCCTCTGCAGGCGCGAATAACTGAGCGGC A GGGAGAATGAGGTGTAATGT AGCGCAACTAGGACGGACAA
Alk	ENSMUST00000086639	CGCGGTGGTGGTACGACATG A TGTGGTTTGGAGATGATAGA GACAGACACGCCATGGGACCGCATCATGGT A TGAAAGGAATGGGTTGTGGT AGCGCAACTAGGACGGACAA
Alk	ENSMUST00000086639	CGCGGTGGTGGTACGACATG A GAGATTAGAGATGAGTTGGA CTGGTCACTGTTGCACCTTCAGAAGCGAGG A TGAAAGGAATGGGTTGTGGT AGCGCAACTAGGACGGACAA
Alk	ENSMUST00000086639	CGCGGTGGTGGTACGACATG A TGTGGTTTGGAGATGATAGA TCCTTTCCGGTTTTGTTCTCCACCAGCACC A GGGAGAATGAGGTGTAATGT AGCGCAACTAGGACGGACAA
Alk	ENSMUST00000086639	CGCGGTGGTGGTACGACATG A GGGAGAATGAGGTGTAATGT TGAAGGCTTCAGGGGGCATCCACTTGACCG A GAGATTAGAGATGAGTTGGA AGCGCAACTAGGACGGACAA
Alk	ENSMUST00000086639	CGCGGTGGTGGTACGACATG A GAGATTAGAGATGAGTTGGA CTGGCAGCGTCTTTACAGCCACTTGTAGAG A TGTGGTTTGGAGATGATAGA AGCGCAACTAGGACGGACAA
Alk	ENSMUST00000086639	CGCGGTGGTGGTACGACATG A TGAAAGGAATGGGTTGTGGT GTTCTTCAGGGCAAAGAAATCCACCGCCGA A GGGAGAATGAGGTGTAATGT AGCGCAACTAGGACGGACAA
Alk	ENSMUST00000086639	CGCGGTGGTGGTACGACATG A TGAAAGGAATGGGTTGTGGT GGAGCTGGGCAACATATCTCCCCGAAGGCT A TGTGGTTTGGAGATGATAGA AGCGCAACTAGGACGGACAA
Alk	ENSMUST00000086639	CGCGGTGGTGGTACGACATG A GAGATTAGAGATGAGTTGGA AGCAAAGGTGGCATCCCCTCGGGGTCTTTG A TGAAAGGAATGGGTTGTGGT AGCGCAACTAGGACGGACAA
Alk	ENSMUST00000086639	CGCGGTGGTGGTACGACATG A GGGAGAATGAGGTGTAATGT GAGGGTACAACGAAGTCCACTGCCAGACTC A TGTGGTTTGGAGATGATAGA AGCGCAACTAGGACGGACAA
Alk	ENSMUST00000086639	CGCGGTGGTGGTACGACATG A GAGATTAGAGATGAGTTGGA CAGAGCCACTCGAAATGGGTTTGCTGGGCG A GGGAGAATGAGGTGTAATGT AGCGCAACTAGGACGGACAA
Alk	ENSMUST00000086639	CGCGGTGGTGGTACGACATG A TGTGGTTTGGAGATGATAGA GTTCCATCTGCATAGCCTGCAACTCCTGGT A GAGATTAGAGATGAGTTGGA AGCGCAACTAGGACGGACAA
Alk	ENSMUST00000086639	CGCGGTGGTGGTACGACATG A TGAAAGGAATGGGTTGTGGT AGGAGACACCATCATCAGCCAGCACGGTCC A GGGAGAATGAGGTGTAATGT AGCGCAACTAGGACGGACAA
Alk	ENSMUST00000086639	CGCGGTGGTGGTACGACATG A TGTGGTTTGGAGATGATAGA ATGGCGCAGCCTCCCTTTCGGTAGTAGCTG A TGAAAGGAATGGGTTGTGGT AGCGCAACTAGGACGGACAA
Alk	ENSMUST00000086639	CGCGGTGGTGGTACGACATG A TGAAAGGAATGGGTTGTGGT GGTGTACAGGATACCCAATGGACTGATGAA A GAGATTAGAGATGAGTTGGA AGCGCAACTAGGACGGACAA
Alk	ENSMUST00000086639	CGCGGTGGTGGTACGACATG A TGTGGTTTGGAGATGATAGA TGCAGTGATCACTACTGCTCCTCATCCATG A GGGAGAATGAGGTGTAATGT AGCGCAACTAGGACGGACAA
Alk	ENSMUST00000086639	CGCGGTGGTGGTACGACATG A GAGATTAGAGATGAGTTGGA AGCCTGAACAGCGGCACCTCCTTCATGGTG A GGGAGAATGAGGTGTAATGT AGCGCAACTAGGACGGACAA
Alk	ENSMUST00000086639	CGCGGTGGTGGTACGACATG A TGTGGTTTGGAGATGATAGA TACTGACAGCCACAGGCAATGTCCCGAGCC A GAGATTAGAGATGAGTTGGA AGCGCAACTAGGACGGACAA
Alk	ENSMUST00000086639	CGCGGTGGTGGTACGACATG A TGAAAGGAATGGGTTGTGGT ACAAACTCCAGAACTTCCTGGTTGCTCTTG A GGGAGAATGAGGTGTAATGT AGCGCAACTAGGACGGACAA
Alk	ENSMUST00000086639	CGCGGTGGTGGTACGACATG A TGAAAGGAATGGGTTGTGGT AAGATCTGGAAGAGAAGGCGGGGCTGGGAG A TGTGGTTTGGAGATGATAGA AGCGCAACTAGGACGGACAA
Alk	ENSMUST00000086639	CGCGGTGGTGGTACGACATG A TGAAAGGAATGGGTTGTGGT AAATCACAGGCTTGCCCGAGCTGGAGGACG A GAGATTAGAGATGAGTTGGA AGCGCAACTAGGACGGACAA
Alk	ENSMUST00000086639	CGCGGTGGTGGTACGACATG A TGTGGTTTGGAGATGATAGA TCCGTGGCACTTCTTTCAGGTCACTGATGG A GGGAGAATGAGGTGTAATGT AGCGCAACTAGGACGGACAA
Alk	ENSMUST00000086639	CGCGGTGGTGGTACGACATG A GGGAGAATGAGGTGTAATGT CCAAAATGATGGCGAAGTTGGGTCTGTCTT A GAGATTAGAGATGAGTTGGA AGCGCAACTAGGACGGACAA
Alk	ENSMUST00000086639	CGCGGTGGTGGTACGACATG A GAGATTAGAGATGAGTTGGA CGGGGTCCTGGGTGCAGTATTCGATCCTCT A TGTGGTTTGGAGATGATAGA AGCGCAACTAGGACGGACAA
Alk	ENSMUST00000086639	CGCGGTGGTGGTACGACATG A TGAAAGGAATGGGTTGTGGT AGAGGATCAATGAGAGCGGCAGGTGGGGCT A GGGAGAATGAGGTGTAATGT AGCGCAACTAGGACGGACAA
Alk	ENSMUST00000086639	CGCGGTGGTGGTACGACATG A TGAAAGGAATGGGTTGTGGT CGGAATTGCCGTTCAGCCCTAGAACCGAGG A TGTGGTTTGGAGATGATAGA AGCGCAACTAGGACGGACAA
Alk	ENSMUST00000086639	CGCGGTGGTGGTACGACATG A TGAAAGGAATGGGTTGTGGT AAGAATCGTCTCCTCGCCCAGCTCCAGCAC A GAGATTAGAGATGAGTTGGA AGCGCAACTAGGACGGACAA
Alk	ENSMUST00000086639	CGCGGTGGTGGTACGACATG A TGTGGTTTGGAGATGATAGA GCTTGCTCAGCTTATACTCGGGGCTCTGCA A GGGAGAATGAGGTGTAATGT AGCGCAACTAGGACGGACAA
Alk	ENSMUST00000086639	CGCGGTGGTGGTACGACATG A GAGATTAGAGATGAGTTGGA TCCGGTATACAGGCCCGGGGCAGTTCTTAG A GGGAGAATGAGGTGTAATGT AGCGCAACTAGGACGGACAA
Alk	ENSMUST00000086639	CGCGGTGGTGGTACGACATG A GAGATTAGAGATGAGTTGGA CTTTCTCCTCCTCTTCTACTACTGGACCGT A TGTGGTTTGGAGATGATAGA AGCGCAACTAGGACGGACAA
Alk	ENSMUST00000086639	CGCGGTGGTGGTACGACATG A GGGAGAATGAGGTGTAATGT AGAAAGCCATGTTCACGTGGCCCCGATCGG A TGAAAGGAATGGGTTGTGGT AGCGCAACTAGGACGGACAA
Alk	ENSMUST00000086639	CGCGGTGGTGGTACGACATG A TGTGGTTTGGAGATGATAGA GGAGTCTTTCATCGTCCAGGTCAGATTCCA A TGAAAGGAATGGGTTGTGGT AGCGCAACTAGGACGGACAA
Alk	ENSMUST00000086639	CGCGGTGGTGGTACGACATG A GAGATTAGAGATGAGTTGGA TGTAGTCGGTCATGATGGTCGAGGTCCGTA A TGAAAGGAATGGGTTGTGGT AGCGCAACTAGGACGGACAA
Alk	ENSMUST00000086639	CGCGGTGGTGGTACGACATG A GGGAGAATGAGGTGTAATGT GTCACCTTTCTCCAGATTGAAGATGCCCAG A TGTGGTTTGGAGATGATAGA AGCGCAACTAGGACGGACAA
Alk	ENSMUST00000086639	CGCGGTGGTGGTACGACATG A GAGATTAGAGATGAGTTGGA GAATTTTTCATTGGTGCAGGGAAGGTGGCA A GGGAGAATGAGGTGTAATGT AGCGCAACTAGGACGGACAA
Alk	ENSMUST00000086639	CGCGGTGGTGGTACGACATG A GAGATTAGAGATGAGTTGGA GGCCTTCATACACCTCCCCAAATGCGCCAT A TGTGGTTTGGAGATGATAGA AGCGCAACTAGGACGGACAA
Alk	ENSMUST00000086639	CGCGGTGGTGGTACGACATG A GGGAGAATGAGGTGTAATGT ATTGTTCTCACCCACACAGACTTTCTGGAT A TGAAAGGAATGGGTTGTGGT AGCGCAACTAGGACGGACAA
Alk	ENSMUST00000086639	CGCGGTGGTGGTACGACATG A TGTGGTTTGGAGATGATAGA TACCTCCTCTGGGGGACCAATACAGCCTTC A TGAAAGGAATGGGTTGTGGT AGCGCAACTAGGACGGACAA
Alk	ENSMUST00000086639	CGCGGTGGTGGTACGACATG A TGAAAGGAATGGGTTGTGGT CAGGCTGATGCTGCCAGCACTGCGTCATTA A GAGATTAGAGATGAGTTGGA AGCGCAACTAGGACGGACAA
Alk	ENSMUST00000086639	CGCGGTGGTGGTACGACATG A GGGAGAATGAGGTGTAATGT ATGTCAGTGGTGCTGAGCAACAGGGCACGG A TGTGGTTTGGAGATGATAGA AGCGCAACTAGGACGGACAA
Alk	ENSMUST00000086639	CGCGGTGGTGGTACGACATG A GAGATTAGAGATGAGTTGGA TAGTTGGTTTGCCCTGGGACAGGCATCCTC A GGGAGAATGAGGTGTAATGT AGCGCAACTAGGACGGACAA
Alk	ENSMUST00000086639	CGCGGTGGTGGTACGACATG A GAGATTAGAGATGAGTTGGA GCCACAGAAGCCATTTTCAAAGTTACAGTA A TGTGGTTTGGAGATGATAGA AGCGCAACTAGGACGGACAA
Alk	ENSMUST00000086639	CGCGGTGGTGGTACGACATG A GGGAGAATGAGGTGTAATGT AGGTGTTCAGGAGGAGGAAGGAGCCTCTGG A TGAAAGGAATGGGTTGTGGT AGCGCAACTAGGACGGACAA
Alk	ENSMUST00000086639	CGCGGTGGTGGTACGACATG A TGTGGTTTGGAGATGATAGA ATATCGACTGCGGTGGGAAAGGAAAGGGAA A TGAAAGGAATGGGTTGTGGT AGCGCAACTAGGACGGACAA
Alk	ENSMUST00000086639	CGCGGTGGTGGTACGACATG A GAGATTAGAGATGAGTTGGA ACAGGGGAAGTCAAAGCTGCACTCCAGACC A TGAAAGGAATGGGTTGTGGT AGCGCAACTAGGACGGACAA
Alk	ENSMUST00000086639	CGCGGTGGTGGTACGACATG A GGGAGAATGAGGTGTAATGT CTGTAGATATCTCGGGCCATCCCAAAGTCT A TGTGGTTTGGAGATGATAGA AGCGCAACTAGGACGGACAA
Alk	ENSMUST00000086639	CGCGGTGGTGGTACGACATG A GAGATTAGAGATGAGTTGGA ACTTCCCACCACCACGCTCAAGTTGGAATT A GGGAGAATGAGGTGTAATGT AGCGCAACTAGGACGGACAA
Alk	ENSMUST00000086639	CGCGGTGGTGGTACGACATG A TGTGGTTTGGAGATGATAGA CCTGTCAGTCACATCGAGGAGGGACAGCAC A GAGATTAGAGATGAGTTGGA AGCGCAACTAGGACGGACAA
Alk	ENSMUST00000086639	CGCGGTGGTGGTACGACATG A TGAAAGGAATGGGTTGTGGT TCCATCTGCCCAGGAGATTCCAGGCAGTGG A GGGAGAATGAGGTGTAATGT AGCGCAACTAGGACGGACAA
Alk	ENSMUST00000086639	CGCGGTGGTGGTACGACATG A TGAAAGGAATGGGTTGTGGT ATTTGCTGATGATCAGAGCTTCCATGAGAA A TGTGGTTTGGAGATGATAGA AGCGCAACTAGGACGGACAA
Alk	ENSMUST00000086639	CGCGGTGGTGGTACGACATG A GAGATTAGAGATGAGTTGGA GTTGTGCAGGGGAGGAGAATATTCCAGCTC A TGAAAGGAATGGGTTGTGGT AGCGCAACTAGGACGGACAA
Alk	ENSMUST00000086639	CGCGGTGGTGGTACGACATG A GGGAGAATGAGGTGTAATGT AGTCCAGCTCATCTTGTTCTGAACACACTT A TGTGGTTTGGAGATGATAGA AGCGCAACTAGGACGGACAA
Alk	ENSMUST00000086639	CGCGGTGGTGGTACGACATG A GAGATTAGAGATGAGTTGGA TTATCATTCCAGCCGCCTCCACCACCTGCG A GGGAGAATGAGGTGTAATGT AGCGCAACTAGGACGGACAA
Alk	ENSMUST00000086639	CGCGGTGGTGGTACGACATG A TGTGGTTTGGAGATGATAGA TTTCTGTCTTGGCCCCATAGGCCCTGCCAC A GAGATTAGAGATGAGTTGGA AGCGCAACTAGGACGGACAA
Alk	ENSMUST00000086639	CGCGGTGGTGGTACGACATG A GGGAGAATGAGGTGTAATGT CAAGCTCCGGTTGCCACTGGAGATGTATTC A TGAAAGGAATGGGTTGTGGT AGCGCAACTAGGACGGACAA
Alk	ENSMUST00000086639	CGCGGTGGTGGTACGACATG A TGTGGTTTGGAGATGATAGA CATATGGGGTGAGAGTGGACTTTGGGTCCA A TGAAAGGAATGGGTTGTGGT AGCGCAACTAGGACGGACAA
Alk	ENSMUST00000086639	CGCGGTGGTGGTACGACATG A TGAAAGGAATGGGTTGTGGT GTCAAATCCCACGGTTGCCCTGGATCCTGG A GAGATTAGAGATGAGTTGGA AGCGCAACTAGGACGGACAA
Alk	ENSMUST00000086639	CGCGGTGGTGGTACGACATG A GGGAGAATGAGGTGTAATGT ATAGCCTTCCCTCCCTGCCCACTTCCGATG A TGTGGTTTGGAGATGATAGA AGCGCAACTAGGACGGACAA
Alk	ENSMUST00000086639	CGCGGTGGTGGTACGACATG A GGGAGAATGAGGTGTAATGT GGAAACCCCATCTTCCCCATCCATTTCGGG A GAGATTAGAGATGAGTTGGA AGCGCAACTAGGACGGACAA
Alk	ENSMUST00000086639	CGCGGTGGTGGTACGACATG A TGTGGTTTGGAGATGATAGA AAGGTAGCAGTCGAGGCTGATGGAAATGTT A GAGATTAGAGATGAGTTGGA AGCGCAACTAGGACGGACAA
Alk	ENSMUST00000086639	CGCGGTGGTGGTACGACATG A TGAAAGGAATGGGTTGTGGT GTCATTGTTTGATGCTGCGTTGCCACCTAT A GGGAGAATGAGGTGTAATGT AGCGCAACTAGGACGGACAA
Alk	ENSMUST00000086639	CGCGGTGGTGGTACGACATG A TGAAAGGAATGGGTTGTGGT TTGAGGTCTCCGCCAGCCATGAGTTCCAGC A TGTGGTTTGGAGATGATAGA AGCGCAACTAGGACGGACAA
Ankfn1	ENSMUST00000169201	CGCGGTGGTGGTACGACATG A AGAGTGAGTAGTAGTGGAGT TGGCTTCGTTGCCCTGGAAGTTCACAGAAG A GGGATGTATTGAAGGAGGAT AGCGCAACTAGGACGGACAA
Ankfn1	ENSMUST00000169201	CGCGGTGGTGGTACGACATG A AGGAGGAGGGTAATGATAGA GTTGGCTCTTCGGGTGTTGACAGAGACTTC A GGGATGTATTGAAGGAGGAT AGCGCAACTAGGACGGACAA
Ankfn1	ENSMUST00000169201	CGCGGTGGTGGTACGACATG A GGGATGTATTGAAGGAGGAT AGCAAGAGAAGAAAGGACACATTGTGACCA A AGTTGAGGTGGGAGAGTATT AGCGCAACTAGGACGGACAA
Ankfn1	ENSMUST00000169201	CGCGGTGGTGGTACGACATG A AGAGTGAGTAGTAGTGGAGT GAGGAGGAGTTGCACAGCATCTAGGTCCTG A AGGAGGAGGGTAATGATAGA AGCGCAACTAGGACGGACAA
Ankfn1	ENSMUST00000169201	CGCGGTGGTGGTACGACATG A AGTTGAGGTGGGAGAGTATT CTTTGCCTCAGCCACCTGATGTCTTCCCAC A AGAGTGAGTAGTAGTGGAGT AGCGCAACTAGGACGGACAA
Ankfn1	ENSMUST00000169201	CGCGGTGGTGGTACGACATG A AGGAGGAGGGTAATGATAGA AATGTTGTGGTTTTCACGGATCTTCACGTG A AGTTGAGGTGGGAGAGTATT AGCGCAACTAGGACGGACAA
Ankfn1	ENSMUST00000169201	CGCGGTGGTGGTACGACATG A AGAGTGAGTAGTAGTGGAGT AGGATTATTCTGTCCTGGGGCTGTACAGAC A GGGATGTATTGAAGGAGGAT AGCGCAACTAGGACGGACAA
Ankfn1	ENSMUST00000169201	CGCGGTGGTGGTACGACATG A AGGAGGAGGGTAATGATAGA TCCAGAACCTCACTCTGTCCCTTGTGTCTG A GGGATGTATTGAAGGAGGAT AGCGCAACTAGGACGGACAA
Ankfn1	ENSMUST00000169201	CGCGGTGGTGGTACGACATG A GGGATGTATTGAAGGAGGAT CGCAATGGGCACGTTGTTGGTCATGATGGC A AGTTGAGGTGGGAGAGTATT AGCGCAACTAGGACGGACAA
Ankfn1	ENSMUST00000169201	CGCGGTGGTGGTACGACATG A AGGAGGAGGGTAATGATAGA TCTCCTGTAGCTCAGCCTCTGCGCAAAGCA A AGAGTGAGTAGTAGTGGAGT AGCGCAACTAGGACGGACAA
Ankfn1	ENSMUST00000169201	CGCGGTGGTGGTACGACATG A AGTTGAGGTGGGAGAGTATT TTTCCAGTTGGAGGGGGAGGCACACACTGG A AGAGTGAGTAGTAGTGGAGT AGCGCAACTAGGACGGACAA
Ankfn1	ENSMUST00000169201	CGCGGTGGTGGTACGACATG A AGGAGGAGGGTAATGATAGA AGTCCTGTGATTGTACACCTCAGGGTCTGC A AGTTGAGGTGGGAGAGTATT AGCGCAACTAGGACGGACAA
Ankfn1	ENSMUST00000169201	CGCGGTGGTGGTACGACATG A AGAGTGAGTAGTAGTGGAGT TGTCAGCCCTTCGCTGTTCGGTGTGTTCAG A GGGATGTATTGAAGGAGGAT AGCGCAACTAGGACGGACAA
Ankfn1	ENSMUST00000169201	CGCGGTGGTGGTACGACATG A AGGAGGAGGGTAATGATAGA GAGCACTTTGATCTGATCCACAGAGCTACA A GGGATGTATTGAAGGAGGAT AGCGCAACTAGGACGGACAA
Ankfn1	ENSMUST00000169201	CGCGGTGGTGGTACGACATG A GGGATGTATTGAAGGAGGAT GCAGCAAGCATCTTTTGCCGAGTTTGCAGC A AGTTGAGGTGGGAGAGTATT AGCGCAACTAGGACGGACAA
Ankfn1	ENSMUST00000169201	CGCGGTGGTGGTACGACATG A AGGAGGAGGGTAATGATAGA CCCGGCAGCTGTAATGCTGATGAAGGGCTC A AGAGTGAGTAGTAGTGGAGT AGCGCAACTAGGACGGACAA
Ankfn1	ENSMUST00000169201	CGCGGTGGTGGTACGACATG A AGTTGAGGTGGGAGAGTATT ATCTGATCCACAGAGCTACACAGCTTTAGG A AGAGTGAGTAGTAGTGGAGT AGCGCAACTAGGACGGACAA
Ankfn1	ENSMUST00000169201	CGCGGTGGTGGTACGACATG A AGTTGAGGTGGGAGAGTATT TTTTCATGCGCCGGTAGAGCCGGTACCTCC A AGGAGGAGGGTAATGATAGA AGCGCAACTAGGACGGACAA
Ankfn1	ENSMUST00000169201	CGCGGTGGTGGTACGACATG A AGAGTGAGTAGTAGTGGAGT AGACGTCGTCTGAGGCAGGGAGCAAGAGAA A GGGATGTATTGAAGGAGGAT AGCGCAACTAGGACGGACAA
Ankfn1	ENSMUST00000169201	CGCGGTGGTGGTACGACATG A AGGAGGAGGGTAATGATAGA AGACGATGGAGCACTGTGTTTTTTTGACTG A GGGATGTATTGAAGGAGGAT AGCGCAACTAGGACGGACAA
Ankfn1	ENSMUST00000169201	CGCGGTGGTGGTACGACATG A GGGATGTATTGAAGGAGGAT CTGACCGTTAGGGACGTGCTGCTGCTTACC A AGTTGAGGTGGGAGAGTATT AGCGCAACTAGGACGGACAA
Ankfn1	ENSMUST00000169201	CGCGGTGGTGGTACGACATG A AGGAGGAGGGTAATGATAGA ACCCTGTCCTGGGCCTCCTGAACTAGAGTG A AGAGTGAGTAGTAGTGGAGT AGCGCAACTAGGACGGACAA
Ankfn1	ENSMUST00000169201	CGCGGTGGTGGTACGACATG A AGTTGAGGTGGGAGAGTATT CAGCATTGGGAGACGATGGAGCACTGTGTT A AGAGTGAGTAGTAGTGGAGT AGCGCAACTAGGACGGACAA
Ankfn1	ENSMUST00000169201	CGCGGTGGTGGTACGACATG A AGTTGAGGTGGGAGAGTATT ACTTGAACAAAATACTGTTGGCCCGTGGTG A AGGAGGAGGGTAATGATAGA AGCGCAACTAGGACGGACAA
Ankfn1	ENSMUST00000169201	CGCGGTGGTGGTACGACATG A AGAGTGAGTAGTAGTGGAGT CTTTAGACATGCTCCATTCCACTTTGTACC A GGGATGTATTGAAGGAGGAT AGCGCAACTAGGACGGACAA
Ankfn1	ENSMUST00000169201	CGCGGTGGTGGTACGACATG A GGGATGTATTGAAGGAGGAT GGGCCTCCTGAACTAGAGTGTTGAGATGCA A AGGAGGAGGGTAATGATAGA AGCGCAACTAGGACGGACAA
Ankfn1	ENSMUST00000169201	CGCGGTGGTGGTACGACATG A AGTTGAGGTGGGAGAGTATT ACGTTGTTGGTCATGATGGCGATGTCCAGG A GGGATGTATTGAAGGAGGAT AGCGCAACTAGGACGGACAA
Ankfn1	ENSMUST00000169201	CGCGGTGGTGGTACGACATG A AGAGTGAGTAGTAGTGGAGT CAGGCTGACAAAGTGCGGACTTTCTCTGGC A AGGAGGAGGGTAATGATAGA AGCGCAACTAGGACGGACAA
Ankfn1	ENSMUST00000169201	CGCGGTGGTGGTACGACATG A AGAGTGAGTAGTAGTGGAGT TCTTCACGTGGCAGAGAATGTTGGGTAGCT A AGTTGAGGTGGGAGAGTATT AGCGCAACTAGGACGGACAA
Ankfn1	ENSMUST00000169201	CGCGGTGGTGGTACGACATG A AGGAGGAGGGTAATGATAGA GTTCCAAGTAAATTCTGTAGCTGAGCTGTG A AGTTGAGGTGGGAGAGTATT AGCGCAACTAGGACGGACAA
Ankfn1	ENSMUST00000169201	CGCGGTGGTGGTACGACATG A GGGATGTATTGAAGGAGGAT TCTCCGAGAGGTTCCTGTACAGTCGCTTGG A AGAGTGAGTAGTAGTGGAGT AGCGCAACTAGGACGGACAA
Ankfn1	ENSMUST00000169201	CGCGGTGGTGGTACGACATG A GGGATGTATTGAAGGAGGAT TGCGGCCTGTGGTTTGCAGTTTTGAGCTTT A AGGAGGAGGGTAATGATAGA AGCGCAACTAGGACGGACAA
Ankfn1	ENSMUST00000169201	CGCGGTGGTGGTACGACATG A AGTTGAGGTGGGAGAGTATT GCAGTTTTGAGATTTGCATCCATTTGCCAT A GGGATGTATTGAAGGAGGAT AGCGCAACTAGGACGGACAA
Ankfn1	ENSMUST00000169201	CGCGGTGGTGGTACGACATG A AGAGTGAGTAGTAGTGGAGT TTCACAGAAGTCTTTCTGAGACTCAGCCGA A AGGAGGAGGGTAATGATAGA AGCGCAACTAGGACGGACAA
Ankfn1	ENSMUST00000169201	CGCGGTGGTGGTACGACATG A AGTTGAGGTGGGAGAGTATT GATGTAAGTTCTGCATTTGCTGGGTCATTT A AGAGTGAGTAGTAGTGGAGT AGCGCAACTAGGACGGACAA
Ankfn1	ENSMUST00000169201	CGCGGTGGTGGTACGACATG A AGTTGAGGTGGGAGAGTATT TTTTCACGGATCTTCACGTGGCAGAGAATG A AGGAGGAGGGTAATGATAGA AGCGCAACTAGGACGGACAA
Ankfn1	ENSMUST00000169201	CGCGGTGGTGGTACGACATG A GGGATGTATTGAAGGAGGAT GCTTCATGAACCACAGAAAGTCTTGTGTAA A AGAGTGAGTAGTAGTGGAGT AGCGCAACTAGGACGGACAA
Ankfn1	ENSMUST00000169201	CGCGGTGGTGGTACGACATG A GGGATGTATTGAAGGAGGAT CTCGTTTCAAGGTCTTCACGAACTTGTTTG A AGGAGGAGGGTAATGATAGA AGCGCAACTAGGACGGACAA
Ankfn1	ENSMUST00000169201	CGCGGTGGTGGTACGACATG A GGGATGTATTGAAGGAGGAT TGAGGCAGGGAGCAAGAGAAGAAAGGACAC A AGTTGAGGTGGGAGAGTATT AGCGCAACTAGGACGGACAA
Ankfn1	ENSMUST00000169201	CGCGGTGGTGGTACGACATG A AGAGTGAGTAGTAGTGGAGT CTTGTGTCTGGGCTCTCTGTCGTCATAGTC A AGGAGGAGGGTAATGATAGA AGCGCAACTAGGACGGACAA
Ankfn1	ENSMUST00000169201	CGCGGTGGTGGTACGACATG A AGAGTGAGTAGTAGTGGAGT GCAGAGAATGTTGGGTAGCTTTTGGGTTAC A AGTTGAGGTGGGAGAGTATT AGCGCAACTAGGACGGACAA
Ankfn1	ENSMUST00000169201	CGCGGTGGTGGTACGACATG A AGTTGAGGTGGGAGAGTATT GCCTCAAACATGGCTTCGTTGCCCTGGAAG A AGGAGGAGGGTAATGATAGA AGCGCAACTAGGACGGACAA
Ankfn1	ENSMUST00000169201	CGCGGTGGTGGTACGACATG A GGGATGTATTGAAGGAGGAT AGGCAGCAGAGGAACAAGTTGCTGGTAAGT A AGAGTGAGTAGTAGTGGAGT AGCGCAACTAGGACGGACAA
Ankfn1	ENSMUST00000169201	CGCGGTGGTGGTACGACATG A AGGAGGAGGGTAATGATAGA GTCTTCCCACATACAAGACAGCTTCATGAA A GGGATGTATTGAAGGAGGAT AGCGCAACTAGGACGGACAA
Ankfn1	ENSMUST00000169201	CGCGGTGGTGGTACGACATG A GGGATGTATTGAAGGAGGAT TGTGCAGACAGCTCACTCACCCTGTCCTGG A AGTTGAGGTGGGAGAGTATT AGCGCAACTAGGACGGACAA
Ankfn1	ENSMUST00000169201	CGCGGTGGTGGTACGACATG A AGAGTGAGTAGTAGTGGAGT ATTTCCAACACCTCCTGTGTGTAGAGGCGG A AGGAGGAGGGTAATGATAGA AGCGCAACTAGGACGGACAA
Ankfn1	ENSMUST00000169201	CGCGGTGGTGGTACGACATG A AGTTGAGGTGGGAGAGTATT AGGTTATCCATGATGATCTCCCCAGCCAAC A AGAGTGAGTAGTAGTGGAGT AGCGCAACTAGGACGGACAA
Ankfn1	ENSMUST00000169201	CGCGGTGGTGGTACGACATG A AGTTGAGGTGGGAGAGTATT TACAGTCCAGGTGAGAGCCGCTGATGGCTC A AGGAGGAGGGTAATGATAGA AGCGCAACTAGGACGGACAA
Ankfn1	ENSMUST00000169201	CGCGGTGGTGGTACGACATG A GGGATGTATTGAAGGAGGAT CCCTTCAGCTTCTCCGAGAGGTTCCTGTAC A AGAGTGAGTAGTAGTGGAGT AGCGCAACTAGGACGGACAA
Ankfn1	ENSMUST00000169201	CGCGGTGGTGGTACGACATG A AGGAGGAGGGTAATGATAGA TTTGAGCTTTCCCGGCAGCTGTAATGCTGA A GGGATGTATTGAAGGAGGAT AGCGCAACTAGGACGGACAA
Ankfn1	ENSMUST00000169201	CGCGGTGGTGGTACGACATG A GGGATGTATTGAAGGAGGAT TCTCTGATGGTAACTATGAGAATGTTGCCA A AGTTGAGGTGGGAGAGTATT AGCGCAACTAGGACGGACAA
Ankfn1	ENSMUST00000169201	CGCGGTGGTGGTACGACATG A AGGAGGAGGGTAATGATAGA CTCTTGAAAGCTGACCGTTAGGGACGTGCT A AGAGTGAGTAGTAGTGGAGT AGCGCAACTAGGACGGACAA
Ankfn1	ENSMUST00000169201	CGCGGTGGTGGTACGACATG A AGTTGAGGTGGGAGAGTATT GGCTCTCTGTCGTCATAGTCTTTCCAGTTG A AGAGTGAGTAGTAGTGGAGT AGCGCAACTAGGACGGACAA
Ankfn1	ENSMUST00000169201	CGCGGTGGTGGTACGACATG A AGGAGGAGGGTAATGATAGA GAGCCGCTGATGGCTCCTCTTGTGGTAGGA A AGTTGAGGTGGGAGAGTATT AGCGCAACTAGGACGGACAA
Ankfn1	ENSMUST00000169201	CGCGGTGGTGGTACGACATG A AGAGTGAGTAGTAGTGGAGT CTTTTGGATCCACTCCCACTCCTCTTTGGA A GGGATGTATTGAAGGAGGAT AGCGCAACTAGGACGGACAA
Ankfn1	ENSMUST00000169201	CGCGGTGGTGGTACGACATG A GGGATGTATTGAAGGAGGAT TTGGGTAGCTTTTGGGTTACGAGCACTTTG A AGGAGGAGGGTAATGATAGA AGCGCAACTAGGACGGACAA
Ankfn1	ENSMUST00000169201	CGCGGTGGTGGTACGACATG A AGTTGAGGTGGGAGAGTATT ATGAGACAGGCATTGGCTGGCACCTCTGGG A GGGATGTATTGAAGGAGGAT AGCGCAACTAGGACGGACAA
Ankfn1	ENSMUST00000169201	CGCGGTGGTGGTACGACATG A AGGAGGAGGGTAATGATAGA TAGAAGAACAATTGCATGGGGCAGTCAGCA A AGAGTGAGTAGTAGTGGAGT AGCGCAACTAGGACGGACAA
Ankfn1	ENSMUST00000169201	CGCGGTGGTGGTACGACATG A AGAGTGAGTAGTAGTGGAGT CCCAAGTTGTGTGTTCCAAGTAAATTCTGT A AGTTGAGGTGGGAGAGTATT AGCGCAACTAGGACGGACAA
Ankfn1	ENSMUST00000169201	CGCGGTGGTGGTACGACATG A AGGAGGAGGGTAATGATAGA CGAGTGACTGCCCTTCAGCTTCTCCGAGAG A AGTTGAGGTGGGAGAGTATT AGCGCAACTAGGACGGACAA
Ankfn1	ENSMUST00000169201	CGCGGTGGTGGTACGACATG A GGGATGTATTGAAGGAGGAT GCCCGTGGTGAGTCCTGTGATTGTACACCT A AGAGTGAGTAGTAGTGGAGT AGCGCAACTAGGACGGACAA
Ankfn1	ENSMUST00000169201	CGCGGTGGTGGTACGACATG A GGGATGTATTGAAGGAGGAT GAGGTTAAGAAACCCTGAGTGCGGGGTGTA A AGGAGGAGGGTAATGATAGA AGCGCAACTAGGACGGACAA
Ankfn1	ENSMUST00000169201	CGCGGTGGTGGTACGACATG A AGTTGAGGTGGGAGAGTATT CAGAGCTACACAGCTTTAGGTAACCTAGAT A GGGATGTATTGAAGGAGGAT AGCGCAACTAGGACGGACAA
Ankfn1	ENSMUST00000169201	CGCGGTGGTGGTACGACATG A AGGAGGAGGGTAATGATAGA TGGGTCATTTTCGAGCAGTAGTTCCAGCTT A AGAGTGAGTAGTAGTGGAGT AGCGCAACTAGGACGGACAA
Ankfn1	ENSMUST00000169201	CGCGGTGGTGGTACGACATG A AGAGTGAGTAGTAGTGGAGT CAGAGACTTCCTCTGGCTTTGCAGTTTTGA A AGTTGAGGTGGGAGAGTATT AGCGCAACTAGGACGGACAA
Ankfn1	ENSMUST00000169201	CGCGGTGGTGGTACGACATG A AGTTGAGGTGGGAGAGTATT TGGTCACTACGGCTGCGTTGACACTGAGGG A AGGAGGAGGGTAATGATAGA AGCGCAACTAGGACGGACAA
Ankfn1	ENSMUST00000169201	CGCGGTGGTGGTACGACATG A AGAGTGAGTAGTAGTGGAGT GCTGCGTTGACACTGAGGGGCTCTTGAAAG A GGGATGTATTGAAGGAGGAT AGCGCAACTAGGACGGACAA
Ankfn1	ENSMUST00000169201	CGCGGTGGTGGTACGACATG A AGGAGGAGGGTAATGATAGA TGTGGTAGGACAGAATATCCTGGATGGTTA A GGGATGTATTGAAGGAGGAT AGCGCAACTAGGACGGACAA
Ankfn1	ENSMUST00000169201	CGCGGTGGTGGTACGACATG A AGTTGAGGTGGGAGAGTATT ACTTTGTACCTGGTCACTACGGCTGCGTTG A GGGATGTATTGAAGGAGGAT AGCGCAACTAGGACGGACAA
Ankfn1	ENSMUST00000169201	CGCGGTGGTGGTACGACATG A AGGAGGAGGGTAATGATAGA CCACTGCCATCTGGAGCTCGTAGAAGAACA A AGAGTGAGTAGTAGTGGAGT AGCGCAACTAGGACGGACAA
Ankfn1	ENSMUST00000169201	CGCGGTGGTGGTACGACATG A AGAGTGAGTAGTAGTGGAGT TTGCTCAACTGCCTCAAACATGGCTTCGTT A AGTTGAGGTGGGAGAGTATT AGCGCAACTAGGACGGACAA
Ankfn1	ENSMUST00000169201	CGCGGTGGTGGTACGACATG A AGGAGGAGGGTAATGATAGA AACCCTGAGTGCGGGGTGTAAGGATTATTC A AGTTGAGGTGGGAGAGTATT AGCGCAACTAGGACGGACAA
Ankfn1	ENSMUST00000169201	CGCGGTGGTGGTACGACATG A GGGATGTATTGAAGGAGGAT AACTATGAGAATGTTGCCATGGCGATCTTT A AGAGTGAGTAGTAGTGGAGT AGCGCAACTAGGACGGACAA
Ankfn1	ENSMUST00000169201	CGCGGTGGTGGTACGACATG A AGGAGGAGGGTAATGATAGA GCTGCTTCTCTTTCTCTGTGTTGTCCAGGG A GGGATGTATTGAAGGAGGAT AGCGCAACTAGGACGGACAA
Ankfn1	ENSMUST00000169201	CGCGGTGGTGGTACGACATG A AGTTGAGGTGGGAGAGTATT GTAGAGGCGGAAGTTCCTTGCCTGGTGTCG A GGGATGTATTGAAGGAGGAT AGCGCAACTAGGACGGACAA
Ankfn1	ENSMUST00000169201	CGCGGTGGTGGTACGACATG A AGAGTGAGTAGTAGTGGAGT GGGGAAAAGTCTTTAGACATGCTCCATTCC A AGGAGGAGGGTAATGATAGA AGCGCAACTAGGACGGACAA
Ankfn1	ENSMUST00000169201	CGCGGTGGTGGTACGACATG A AGTTGAGGTGGGAGAGTATT TATATTGGTAGAGGAGGAGTTGCACAGCAT A AGAGTGAGTAGTAGTGGAGT AGCGCAACTAGGACGGACAA
Ankfn1	ENSMUST00000169201	CGCGGTGGTGGTACGACATG A AGGAGGAGGGTAATGATAGA TCGAGCAGTAGTTCCAGCTTAAGCTCTTCG A AGTTGAGGTGGGAGAGTATT AGCGCAACTAGGACGGACAA
Ankfn1	ENSMUST00000169201	CGCGGTGGTGGTACGACATG A GGGATGTATTGAAGGAGGAT TCTTTCTGAGACTCAGCCGATCCGTTCTTG A AGAGTGAGTAGTAGTGGAGT AGCGCAACTAGGACGGACAA
Ankfn1	ENSMUST00000169201	CGCGGTGGTGGTACGACATG A GGGATGTATTGAAGGAGGAT GGAACAAGTTGCTGGTAAGTGTCCAGTGCT A AGGAGGAGGGTAATGATAGA AGCGCAACTAGGACGGACAA
Ankfn1	ENSMUST00000169201	CGCGGTGGTGGTACGACATG A GGGATGTATTGAAGGAGGAT AAATCACATTGGCTCTGCTTTCTCCTGTAG A AGTTGAGGTGGGAGAGTATT AGCGCAACTAGGACGGACAA
Ankfn1	ENSMUST00000169201	CGCGGTGGTGGTACGACATG A AGGAGGAGGGTAATGATAGA ATACAAGACAGCTTCATGAACCACAGAAAG A AGAGTGAGTAGTAGTGGAGT AGCGCAACTAGGACGGACAA
Ankfn1	ENSMUST00000169201	CGCGGTGGTGGTACGACATG A AGTTGAGGTGGGAGAGTATT CACACTTTCCATAGACTCAGAGCCAGAAAG A AGAGTGAGTAGTAGTGGAGT AGCGCAACTAGGACGGACAA
Ankfn1	ENSMUST00000169201	CGCGGTGGTGGTACGACATG A AGGAGGAGGGTAATGATAGA GTAATGCTGATGAAGGGCTCGGACTTGCTG A AGTTGAGGTGGGAGAGTATT AGCGCAACTAGGACGGACAA
Ankfn1	ENSMUST00000169201	CGCGGTGGTGGTACGACATG A AGAGTGAGTAGTAGTGGAGT TGGCTCCTCTTGTGGTAGGACAGAATATCC A GGGATGTATTGAAGGAGGAT AGCGCAACTAGGACGGACAA
Ankfn1	ENSMUST00000169201	CGCGGTGGTGGTACGACATG A AGGAGGAGGGTAATGATAGA GGCGATCTTTAATGGGCTCATAGTAAAGTC A GGGATGTATTGAAGGAGGAT AGCGCAACTAGGACGGACAA
Ankfn1	ENSMUST00000169201	CGCGGTGGTGGTACGACATG A GGGATGTATTGAAGGAGGAT CCTCCTGTGTGTAGAGGCGGAAGTTCCTTG A AGTTGAGGTGGGAGAGTATT AGCGCAACTAGGACGGACAA
Ankfn1	ENSMUST00000169201	CGCGGTGGTGGTACGACATG A AGGAGGAGGGTAATGATAGA ATTGCATGGGGCAGTCAGCATTATGATCCA A AGAGTGAGTAGTAGTGGAGT AGCGCAACTAGGACGGACAA
Ankfn1	ENSMUST00000169201	CGCGGTGGTGGTACGACATG A AGTTGAGGTGGGAGAGTATT TTGAGATGCATTGCTCGGCTCTCCAGGCTG A AGAGTGAGTAGTAGTGGAGT AGCGCAACTAGGACGGACAA
Ankfn1	ENSMUST00000169201	CGCGGTGGTGGTACGACATG A AGTTGAGGTGGGAGAGTATT CCTTTCATGTTGTAAGCTGAGACTTGAACA A AGGAGGAGGGTAATGATAGA AGCGCAACTAGGACGGACAA
Ankfn1	ENSMUST00000169201	CGCGGTGGTGGTACGACATG A AGAGTGAGTAGTAGTGGAGT TGCTTCAGGCTCCTGGACACCGACTGCTTG A GGGATGTATTGAAGGAGGAT AGCGCAACTAGGACGGACAA
Ankfn1	ENSMUST00000169201	CGCGGTGGTGGTACGACATG A AGGAGGAGGGTAATGATAGA GCTCCATTCCACTTTGTACCTGGTCACTAC A GGGATGTATTGAAGGAGGAT AGCGCAACTAGGACGGACAA
Ano4	ENSMUST00000182341	CGCGGTGGTGGTACGACATG A GGAGTAGTTGGTTGTTAGGA AGGGGTTCCTGAGAACTCACTGCCATCAGA A TAGAGTTGATAGAGGGAGAA AGCGCAACTAGGACGGACAA
Ano4	ENSMUST00000182341	CGCGGTGGTGGTACGACATG A AGTGTGGGATTGATGAGATA TTACTGACTTGGCAGTGATCCAGAGTGGTG A TAGAGTTGATAGAGGGAGAA AGCGCAACTAGGACGGACAA
Ano4	ENSMUST00000182341	CGCGGTGGTGGTACGACATG A AGTTGAGGTGGGAGAGTATT GGCCTCCATTTTTATTGACCGTCTGCCTGG A TAGAGTTGATAGAGGGAGAA AGCGCAACTAGGACGGACAA
Ano4	ENSMUST00000182341	CGCGGTGGTGGTACGACATG A GGAGTAGTTGGTTGTTAGGA GGACTCTTTCTCCATTTGTAATCCTTCTGC A AGTGTGGGATTGATGAGATA AGCGCAACTAGGACGGACAA
Ano4	ENSMUST00000182341	CGCGGTGGTGGTACGACATG A AGTTGAGGTGGGAGAGTATT AAGGCTGCGGGGAAGAGCATGCCTGTGTAC A GGAGTAGTTGGTTGTTAGGA AGCGCAACTAGGACGGACAA
Ano4	ENSMUST00000182341	CGCGGTGGTGGTACGACATG A AGTGTGGGATTGATGAGATA TAGCAATTGTGTGCTGGACTGCAGCGTGAT A AGTTGAGGTGGGAGAGTATT AGCGCAACTAGGACGGACAA
Ano4	ENSMUST00000182341	CGCGGTGGTGGTACGACATG A GGAGTAGTTGGTTGTTAGGA AGAGTCCATAGGCATTCATCGGCTGAAGAT A TAGAGTTGATAGAGGGAGAA AGCGCAACTAGGACGGACAA
Ano4	ENSMUST00000182341	CGCGGTGGTGGTACGACATG A AGTGTGGGATTGATGAGATA TGTAGTCCTTTTCCCACTGTGGGAAATTTA A TAGAGTTGATAGAGGGAGAA AGCGCAACTAGGACGGACAA
Ano4	ENSMUST00000182341	CGCGGTGGTGGTACGACATG A AGTTGAGGTGGGAGAGTATT GTCACCTTGGCATAGACACAGCTGTCTGAA A TAGAGTTGATAGAGGGAGAA AGCGCAACTAGGACGGACAA
Ano4	ENSMUST00000182341	CGCGGTGGTGGTACGACATG A AGTGTGGGATTGATGAGATA TCAGACCGATTTTATTCTTTCCTTCCTCGT A GGAGTAGTTGGTTGTTAGGA AGCGCAACTAGGACGGACAA
Ano4	ENSMUST00000182341	CGCGGTGGTGGTACGACATG A AGTTGAGGTGGGAGAGTATT ATCTTTCGGGAGGTCTGGTATCAGATAGGA A GGAGTAGTTGGTTGTTAGGA AGCGCAACTAGGACGGACAA
Ano4	ENSMUST00000182341	CGCGGTGGTGGTACGACATG A AGTGTGGGATTGATGAGATA CGCTTTTCAGCCCCATGAATAGATAAACTT A AGTTGAGGTGGGAGAGTATT AGCGCAACTAGGACGGACAA
Ano4	ENSMUST00000182341	CGCGGTGGTGGTACGACATG A GGAGTAGTTGGTTGTTAGGA TGTAACTTCCCTCATGCAGGGGAAAGGCAG A TAGAGTTGATAGAGGGAGAA AGCGCAACTAGGACGGACAA
Ano4	ENSMUST00000182341	CGCGGTGGTGGTACGACATG A TAGAGTTGATAGAGGGAGAA ACCACGCAGATCATGAAGAATATTCCTGAT A AGTGTGGGATTGATGAGATA AGCGCAACTAGGACGGACAA
Ano4	ENSMUST00000182341	CGCGGTGGTGGTACGACATG A TAGAGTTGATAGAGGGAGAA AGGCTGTTCCAGATTTGTTAGAAGGAGTGC A AGTTGAGGTGGGAGAGTATT AGCGCAACTAGGACGGACAA
Ano4	ENSMUST00000182341	CGCGGTGGTGGTACGACATG A GGAGTAGTTGGTTGTTAGGA ATGATGATATCTGTTGCTTGGCAGACTTCT A AGTGTGGGATTGATGAGATA AGCGCAACTAGGACGGACAA
Ano4	ENSMUST00000182341	CGCGGTGGTGGTACGACATG A GGAGTAGTTGGTTGTTAGGA GTTGACAGCCTCAAGTTCGTCAAAAAGAAT A AGTTGAGGTGGGAGAGTATT AGCGCAACTAGGACGGACAA
Ano4	ENSMUST00000182341	CGCGGTGGTGGTACGACATG A AGTGTGGGATTGATGAGATA GCCATAGGGTGCCAAAGAGTGAGGAGGGTC A AGTTGAGGTGGGAGAGTATT AGCGCAACTAGGACGGACAA
Ano4	ENSMUST00000182341	CGCGGTGGTGGTACGACATG A TAGAGTTGATAGAGGGAGAA AGAAATACATCTATGGCCATCCACATAGCT A GGAGTAGTTGGTTGTTAGGA AGCGCAACTAGGACGGACAA
Ano4	ENSMUST00000182341	CGCGGTGGTGGTACGACATG A TAGAGTTGATAGAGGGAGAA AAGGAGAAAGGATCCTTCCTCGGTGTCTGT A AGTGTGGGATTGATGAGATA AGCGCAACTAGGACGGACAA
Ano4	ENSMUST00000182341	CGCGGTGGTGGTACGACATG A TAGAGTTGATAGAGGGAGAA GTACTTCTCTCTCCTCATCCGGTCCCTTAG A AGTTGAGGTGGGAGAGTATT AGCGCAACTAGGACGGACAA
Ano4	ENSMUST00000182341	CGCGGTGGTGGTACGACATG A AGTGTGGGATTGATGAGATA CGGCGTCTCTTCCAGAATTCCAGGAAAACA A GGAGTAGTTGGTTGTTAGGA AGCGCAACTAGGACGGACAA
Ano4	ENSMUST00000182341	CGCGGTGGTGGTACGACATG A GGAGTAGTTGGTTGTTAGGA CTTGTACCGGCGGGGCAGGTAATAGATTTT A AGTTGAGGTGGGAGAGTATT AGCGCAACTAGGACGGACAA
Ano4	ENSMUST00000182341	CGCGGTGGTGGTACGACATG A AGTTGAGGTGGGAGAGTATT CGGACTTTTCTTCTAGTCCACCAATTTTGA A AGTGTGGGATTGATGAGATA AGCGCAACTAGGACGGACAA
Ano4	ENSMUST00000182341	CGCGGTGGTGGTACGACATG A GGAGTAGTTGGTTGTTAGGA CATTGGCTTCTTAGGTAACCATCTCCGGAA A TAGAGTTGATAGAGGGAGAA AGCGCAACTAGGACGGACAA
Ano4	ENSMUST00000182341	CGCGGTGGTGGTACGACATG A TAGAGTTGATAGAGGGAGAA GTCCACCTTCTGCGTGGAAAACTTTATTTT A AGTTGAGGTGGGAGAGTATT AGCGCAACTAGGACGGACAA
Ano4	ENSMUST00000182341	CGCGGTGGTGGTACGACATG A AGTGTGGGATTGATGAGATA TTAAGCCCAGTGTCTGTAAAATTCACATGG A GGAGTAGTTGGTTGTTAGGA AGCGCAACTAGGACGGACAA
Ano4	ENSMUST00000182341	CGCGGTGGTGGTACGACATG A GGAGTAGTTGGTTGTTAGGA GTGGAGCTGTTCAGATTGACAAACTGAAAA A AGTTGAGGTGGGAGAGTATT AGCGCAACTAGGACGGACAA
Ano4	ENSMUST00000182341	CGCGGTGGTGGTACGACATG A AGTTGAGGTGGGAGAGTATT CTCAGCCTCATACATCATCTCCTGGATCAA A AGTGTGGGATTGATGAGATA AGCGCAACTAGGACGGACAA
Ano4	ENSMUST00000182341	CGCGGTGGTGGTACGACATG A GGAGTAGTTGGTTGTTAGGA CCGGTAGTCTCGATATCTGCAGTACTTCAG A TAGAGTTGATAGAGGGAGAA AGCGCAACTAGGACGGACAA
Ano4	ENSMUST00000182341	CGCGGTGGTGGTACGACATG A AGTGTGGGATTGATGAGATA GCAGAAACGATAAGTCTGCTGCATTTATCA A TAGAGTTGATAGAGGGAGAA AGCGCAACTAGGACGGACAA
Ano4	ENSMUST00000182341	CGCGGTGGTGGTACGACATG A AGTTGAGGTGGGAGAGTATT GGCCTGCACAAGGTCCATATTTATAAGCAT A TAGAGTTGATAGAGGGAGAA AGCGCAACTAGGACGGACAA
Ano4	ENSMUST00000182341	CGCGGTGGTGGTACGACATG A AGTGTGGGATTGATGAGATA GGCCCAGCACTCATACAGTAGATGTCGGTG A GGAGTAGTTGGTTGTTAGGA AGCGCAACTAGGACGGACAA
Ano4	ENSMUST00000182341	CGCGGTGGTGGTACGACATG A AGTTGAGGTGGGAGAGTATT GTAGCCCAGACTGCCATGAACACAGCAAAG A GGAGTAGTTGGTTGTTAGGA AGCGCAACTAGGACGGACAA
Ano4	ENSMUST00000182341	CGCGGTGGTGGTACGACATG A AGTGTGGGATTGATGAGATA TATGATGAAGTGATGGATCCTTTGTTGGCT A AGTTGAGGTGGGAGAGTATT AGCGCAACTAGGACGGACAA
Ano4	ENSMUST00000182341	CGCGGTGGTGGTACGACATG A TAGAGTTGATAGAGGGAGAA GGCATTGTTGAAGAAAGTGTCTTTGTTGTG A GGAGTAGTTGGTTGTTAGGA AGCGCAACTAGGACGGACAA
Ano4	ENSMUST00000182341	CGCGGTGGTGGTACGACATG A AGTGTGGGATTGATGAGATA GTCCATTGGATTTGTTTCGTTCTCGCACTG A TAGAGTTGATAGAGGGAGAA AGCGCAACTAGGACGGACAA
Ano4	ENSMUST00000182341	CGCGGTGGTGGTACGACATG A AGTTGAGGTGGGAGAGTATT AGCCTCATGAATGGACAGTATTTGTCACAT A TAGAGTTGATAGAGGGAGAA AGCGCAACTAGGACGGACAA
Ano4	ENSMUST00000182341	CGCGGTGGTGGTACGACATG A GGAGTAGTTGGTTGTTAGGA AAATCAACTGTCACCTTGTCATGGCCACTC A AGTGTGGGATTGATGAGATA AGCGCAACTAGGACGGACAA
Ano4	ENSMUST00000182341	CGCGGTGGTGGTACGACATG A GGAGTAGTTGGTTGTTAGGA GAGGGTTGGATTTTCTGTACACAAGAATGT A AGTTGAGGTGGGAGAGTATT AGCGCAACTAGGACGGACAA
Ano4	ENSMUST00000182341	CGCGGTGGTGGTACGACATG A AGTTGAGGTGGGAGAGTATT GACATCCTTGGCCATTTCTTGTATTGCATT A AGTGTGGGATTGATGAGATA AGCGCAACTAGGACGGACAA
Ano4	ENSMUST00000182341	CGCGGTGGTGGTACGACATG A GGAGTAGTTGGTTGTTAGGA ACGGGTAGCCAAGTTCCATGAAATTATTCC A TAGAGTTGATAGAGGGAGAA AGCGCAACTAGGACGGACAA
Ano4	ENSMUST00000182341	CGCGGTGGTGGTACGACATG A AGTGTGGGATTGATGAGATA CACTGCCAGAAGTAAACAAAATTCAGGTCT A TAGAGTTGATAGAGGGAGAA AGCGCAACTAGGACGGACAA
Ano4	ENSMUST00000182341	CGCGGTGGTGGTACGACATG A TAGAGTTGATAGAGGGAGAA CCGCTCTTTCTTGGAATACTTGGCTTCAAA A AGTTGAGGTGGGAGAGTATT AGCGCAACTAGGACGGACAA
Ano4	ENSMUST00000182341	CGCGGTGGTGGTACGACATG A AGTGTGGGATTGATGAGATA AGGTTCTGGCTTTCCTGAAATGGGATTCAT A GGAGTAGTTGGTTGTTAGGA AGCGCAACTAGGACGGACAA
Ano4	ENSMUST00000182341	CGCGGTGGTGGTACGACATG A AGTTGAGGTGGGAGAGTATT CAACCATGCACTTTTGCCCAGCTTCTCCTT A GGAGTAGTTGGTTGTTAGGA AGCGCAACTAGGACGGACAA
Ano4	ENSMUST00000182341	CGCGGTGGTGGTACGACATG A AGTGTGGGATTGATGAGATA CATCGCTCTTTGGGCCGTCGGGCAGTATTT A AGTTGAGGTGGGAGAGTATT AGCGCAACTAGGACGGACAA
Ano4	ENSMUST00000182341	CGCGGTGGTGGTACGACATG A TAGAGTTGATAGAGGGAGAA TCTCCTGAAAGGCATCCGTACATTCATTTG A GGAGTAGTTGGTTGTTAGGA AGCGCAACTAGGACGGACAA
Ano4	ENSMUST00000182341	CGCGGTGGTGGTACGACATG A TAGAGTTGATAGAGGGAGAA CTCTCCAAAATATCGCCTGACAAGATCCAA A AGTGTGGGATTGATGAGATA AGCGCAACTAGGACGGACAA
Ano4	ENSMUST00000182341	CGCGGTGGTGGTACGACATG A TAGAGTTGATAGAGGGAGAA GCCACACTTCGCCGTTGATGGATTTGCAAG A AGTTGAGGTGGGAGAGTATT AGCGCAACTAGGACGGACAA
Ano4	ENSMUST00000182341	CGCGGTGGTGGTACGACATG A AGTGTGGGATTGATGAGATA GGCTTCATGTTGGTGACTCTTTAAATGTGA A GGAGTAGTTGGTTGTTAGGA AGCGCAACTAGGACGGACAA
Ano4	ENSMUST00000182341	CGCGGTGGTGGTACGACATG A GGAGTAGTTGGTTGTTAGGA CTCCTTCCGTTCTTTCTGGAGGCGCTCCAG A AGTTGAGGTGGGAGAGTATT AGCGCAACTAGGACGGACAA
Ano4	ENSMUST00000182341	CGCGGTGGTGGTACGACATG A AGTTGAGGTGGGAGAGTATT GAATCCCAATGCCTTCGAGAATTCCATACC A AGTGTGGGATTGATGAGATA AGCGCAACTAGGACGGACAA
Ano4	ENSMUST00000182341	CGCGGTGGTGGTACGACATG A GGAGTAGTTGGTTGTTAGGA CCCAGTATACAAGTCTCCCCTTGGTTTTAA A TAGAGTTGATAGAGGGAGAA AGCGCAACTAGGACGGACAA
Ano4	ENSMUST00000182341	CGCGGTGGTGGTACGACATG A TAGAGTTGATAGAGGGAGAA ACACAAGTCCTTTCAGCCTCCCCTCCAGCC A AGTGTGGGATTGATGAGATA AGCGCAACTAGGACGGACAA
Ano4	ENSMUST00000182341	CGCGGTGGTGGTACGACATG A AGTTGAGGTGGGAGAGTATT AAATTCCTATGTCTTTGGCTCTCGAAGCCA A TAGAGTTGATAGAGGGAGAA AGCGCAACTAGGACGGACAA
Ano4	ENSMUST00000182341	CGCGGTGGTGGTACGACATG A GGAGTAGTTGGTTGTTAGGA CCTGAGAGTTATTCCTGATTAATGCCCACT A AGTGTGGGATTGATGAGATA AGCGCAACTAGGACGGACAA
Ano4	ENSMUST00000182341	CGCGGTGGTGGTACGACATG A AGTTGAGGTGGGAGAGTATT GAAAGGGGCAGTGTAGCAGTCATTCTCTTC A GGAGTAGTTGGTTGTTAGGA AGCGCAACTAGGACGGACAA
Ano4	ENSMUST00000182341	CGCGGTGGTGGTACGACATG A AGTTGAGGTGGGAGAGTATT TTGCTCGGTCAAGAATGGTCTATGGATAGA A AGTGTGGGATTGATGAGATA AGCGCAACTAGGACGGACAA
Ano4	ENSMUST00000182341	CGCGGTGGTGGTACGACATG A TAGAGTTGATAGAGGGAGAA CTTCATAGGAGCCATTGGTAAGCAAGCGGT A GGAGTAGTTGGTTGTTAGGA AGCGCAACTAGGACGGACAA
Ano4	ENSMUST00000182341	CGCGGTGGTGGTACGACATG A TAGAGTTGATAGAGGGAGAA TCAGTAAGGCCAGAAGCGGTGCTAGAGGAA A AGTGTGGGATTGATGAGATA AGCGCAACTAGGACGGACAA
Ano4	ENSMUST00000182341	CGCGGTGGTGGTACGACATG A TAGAGTTGATAGAGGGAGAA GCAGCGAAAGTGCTCACAGTCACCACCCTG A AGTTGAGGTGGGAGAGTATT AGCGCAACTAGGACGGACAA
Ano4	ENSMUST00000182341	CGCGGTGGTGGTACGACATG A GGAGTAGTTGGTTGTTAGGA AAAGTGATGGGAGGCAGCAAAGCTCTCCAC A AGTGTGGGATTGATGAGATA AGCGCAACTAGGACGGACAA
Ano4	ENSMUST00000182341	CGCGGTGGTGGTACGACATG A GGAGTAGTTGGTTGTTAGGA TCTCTCCCCCTGCTTCTAGCCTGCTGGTGT A AGTTGAGGTGGGAGAGTATT AGCGCAACTAGGACGGACAA
Ano4	ENSMUST00000182341	CGCGGTGGTGGTACGACATG A AGTGTGGGATTGATGAGATA AAGCAGAGAATCATCATCTTTGCAAGGGCT A AGTTGAGGTGGGAGAGTATT AGCGCAACTAGGACGGACAA
Ano4	ENSMUST00000182341	CGCGGTGGTGGTACGACATG A GGAGTAGTTGGTTGTTAGGA TGGGAGTGAGGAATGCCTGACCACAGGCAG A TAGAGTTGATAGAGGGAGAA AGCGCAACTAGGACGGACAA
Ano4	ENSMUST00000182341	CGCGGTGGTGGTACGACATG A AGTGTGGGATTGATGAGATA TAAATGACGATCCCGAACACAGCAGCGATC A TAGAGTTGATAGAGGGAGAA AGCGCAACTAGGACGGACAA
Ano4	ENSMUST00000182341	CGCGGTGGTGGTACGACATG A TAGAGTTGATAGAGGGAGAA GTGTCATTTGGTGATGTAGAACAGGACATT A AGTTGAGGTGGGAGAGTATT AGCGCAACTAGGACGGACAA
Ano4	ENSMUST00000182341	CGCGGTGGTGGTACGACATG A AGTGTGGGATTGATGAGATA GTTTACAGCTCCATGGGTTTTAATGGAGTT A GGAGTAGTTGGTTGTTAGGA AGCGCAACTAGGACGGACAA
Ano4	ENSMUST00000182341	CGCGGTGGTGGTACGACATG A AGTTGAGGTGGGAGAGTATT AAGCTGCCACAAAGATCGTTGTGAATCCGA A GGAGTAGTTGGTTGTTAGGA AGCGCAACTAGGACGGACAA
Ano4	ENSMUST00000182341	CGCGGTGGTGGTACGACATG A AGTTGAGGTGGGAGAGTATT AAGGCCTTCTCCACTGAGTAACAAACTTAT A AGTGTGGGATTGATGAGATA AGCGCAACTAGGACGGACAA
Ano4	ENSMUST00000182341	CGCGGTGGTGGTACGACATG A GGAGTAGTTGGTTGTTAGGA GGGATGAAGTCGGATGTTATTGCTATGACA A TAGAGTTGATAGAGGGAGAA AGCGCAACTAGGACGGACAA
Ano4	ENSMUST00000182341	CGCGGTGGTGGTACGACATG A TAGAGTTGATAGAGGGAGAA ATTGTGATGTGCTTTTCCGTTCTTCTTCCT A AGTGTGGGATTGATGAGATA AGCGCAACTAGGACGGACAA
Ano4	ENSMUST00000182341	CGCGGTGGTGGTACGACATG A AGTTGAGGTGGGAGAGTATT AGGCTGGTACTTGTACCACACGCCCCAGGA A TAGAGTTGATAGAGGGAGAA AGCGCAACTAGGACGGACAA
Ano4	ENSMUST00000182341	CGCGGTGGTGGTACGACATG A AGTGTGGGATTGATGAGATA AAAGCTGTTCTCCCACTCGGATTCTGTGCG A GGAGTAGTTGGTTGTTAGGA AGCGCAACTAGGACGGACAA
Ano4	ENSMUST00000182341	CGCGGTGGTGGTACGACATG A GGAGTAGTTGGTTGTTAGGA TTGCATGCAGAGATCAATAAGGCATCCGCT A AGTTGAGGTGGGAGAGTATT AGCGCAACTAGGACGGACAA
Ano4	ENSMUST00000182341	CGCGGTGGTGGTACGACATG A AGTGTGGGATTGATGAGATA CTCCGAAGTGCTCGTCAGATTTCCAGGGTG A AGTTGAGGTGGGAGAGTATT AGCGCAACTAGGACGGACAA
Ano4	ENSMUST00000182341	CGCGGTGGTGGTACGACATG A TAGAGTTGATAGAGGGAGAA GGAACGTGTCCAAGTGTCCAAATACCCTTT A GGAGTAGTTGGTTGTTAGGA AGCGCAACTAGGACGGACAA
Ano4	ENSMUST00000182341	CGCGGTGGTGGTACGACATG A TAGAGTTGATAGAGGGAGAA TGCGAGAACATGCCAGAACTGCAGTGTGTA A AGTGTGGGATTGATGAGATA AGCGCAACTAGGACGGACAA
Ano4	ENSMUST00000182341	CGCGGTGGTGGTACGACATG A AGTTGAGGTGGGAGAGTATT AACACAGTGGCCCCATTGTCAAAAAGGTGG A TAGAGTTGATAGAGGGAGAA AGCGCAACTAGGACGGACAA
Ano4	ENSMUST00000182341	CGCGGTGGTGGTACGACATG A GGAGTAGTTGGTTGTTAGGA CCTGCTTATTTGTTTATCGATCCTGCTCAT A AGTGTGGGATTGATGAGATA AGCGCAACTAGGACGGACAA
Ano4	ENSMUST00000182341	CGCGGTGGTGGTACGACATG A GGAGTAGTTGGTTGTTAGGA CTCAAACACAATGATAAAAGCCAGCCGAGC A AGTTGAGGTGGGAGAGTATT AGCGCAACTAGGACGGACAA
Ano4	ENSMUST00000182341	CGCGGTGGTGGTACGACATG A AGTGTGGGATTGATGAGATA AGGTCTGCTTTAGCACCATTATAATACCCA A AGTTGAGGTGGGAGAGTATT AGCGCAACTAGGACGGACAA
Ano4	ENSMUST00000182341	CGCGGTGGTGGTACGACATG A GGAGTAGTTGGTTGTTAGGA ACTCCATACAAGAAGACAAACAACCCAATG A TAGAGTTGATAGAGGGAGAA AGCGCAACTAGGACGGACAA
Ano4	ENSMUST00000182341	CGCGGTGGTGGTACGACATG A AGTGTGGGATTGATGAGATA GATAGAATGCAAAAAAGGTAGCAAACAGGC A TAGAGTTGATAGAGGGAGAA AGCGCAACTAGGACGGACAA
Ano4	ENSMUST00000182341	CGCGGTGGTGGTACGACATG A AGTTGAGGTGGGAGAGTATT GGTAGACAGAAATTCACCACGAACCTCGGC A TAGAGTTGATAGAGGGAGAA AGCGCAACTAGGACGGACAA
Ano4	ENSMUST00000182341	CGCGGTGGTGGTACGACATG A AGTGTGGGATTGATGAGATA TGATGCATACTGCAGTCCCTGTGGTTGCAA A GGAGTAGTTGGTTGTTAGGA AGCGCAACTAGGACGGACAA
Ano4	ENSMUST00000182341	CGCGGTGGTGGTACGACATG A GGAGTAGTTGGTTGTTAGGA GACTTTTTCATAGAGCACATTCAGCAGCAT A AGTTGAGGTGGGAGAGTATT AGCGCAACTAGGACGGACAA
Ano4	ENSMUST00000182341	CGCGGTGGTGGTACGACATG A AGTGTGGGATTGATGAGATA TTCACAACAGCGGGACTCCACCTCAGTCGG A AGTTGAGGTGGGAGAGTATT AGCGCAACTAGGACGGACAA
Ano4	ENSMUST00000182341	CGCGGTGGTGGTACGACATG A GGAGTAGTTGGTTGTTAGGA ATCAGATCCCAGTCATAAGCGATCACTGCT A TAGAGTTGATAGAGGGAGAA AGCGCAACTAGGACGGACAA
Ano4	ENSMUST00000182341	CGCGGTGGTGGTACGACATG A AGTGTGGGATTGATGAGATA GGCATGCAACTTCACAAAGATAATGTCACT A TAGAGTTGATAGAGGGAGAA AGCGCAACTAGGACGGACAA
Ano4	ENSMUST00000182341	CGCGGTGGTGGTACGACATG A TAGAGTTGATAGAGGGAGAA TGTAAATCTTCCGAGGAAGAATGCGATGTA A AGTTGAGGTGGGAGAGTATT AGCGCAACTAGGACGGACAA
Aqp4	ENSMUST00000079081	CGCGGTGGTGGTACGACATG A TGTGGAGGGATTGAAGGATA TGGATCCCACACCGAGCAAAACAAAGATAA A GGGATGTATTGAAGGAGGAT AGCGCAACTAGGACGGACAA
Aqp4	ENSMUST00000079081	CGCGGTGGTGGTACGACATG A GGGATGTATTGAAGGAGGAT CGGCACTATGCACTTCATTAATAAGAAGGG A TTGGAGGTGTAGGGAGTAAA AGCGCAACTAGGACGGACAA
Aqp4	ENSMUST00000079081	CGCGGTGGTGGTACGACATG A AGGAGGAGGGTAATGATAGA CCTCAGAACATGACCATGGCACCGAGAGGC A GGGATGTATTGAAGGAGGAT AGCGCAACTAGGACGGACAA
Aqp4	ENSMUST00000079081	CGCGGTGGTGGTACGACATG A TTGGAGGTGTAGGGAGTAAA AAGCCACCATGATGCTCTCTCTACTGCAGG A TGTGGAGGGATTGAAGGATA AGCGCAACTAGGACGGACAA
Aqp4	ENSMUST00000079081	CGCGGTGGTGGTACGACATG A AGGAGGAGGGTAATGATAGA AGGGGTTTTCTGAGCCACCCCAGTTTATGG A TGTGGAGGGATTGAAGGATA AGCGCAACTAGGACGGACAA
Aqp4	ENSMUST00000079081	CGCGGTGGTGGTACGACATG A TTGGAGGTGTAGGGAGTAAA ATCAAAACAGCATCAGCAGCTAAGATGGGG A AGGAGGAGGGTAATGATAGA AGCGCAACTAGGACGGACAA
Aqp4	ENSMUST00000079081	CGCGGTGGTGGTACGACATG A TGTGGAGGGATTGAAGGATA CCACGTTGCACCTTGTCTGCATATATTTTA A GGGATGTATTGAAGGAGGAT AGCGCAACTAGGACGGACAA
Aqp4	ENSMUST00000079081	CGCGGTGGTGGTACGACATG A TTGGAGGTGTAGGGAGTAAA CCAAGCAGGAGGTAAATACCTTAAAAGCAT A GGGATGTATTGAAGGAGGAT AGCGCAACTAGGACGGACAA
Aqp4	ENSMUST00000079081	CGCGGTGGTGGTACGACATG A GGGATGTATTGAAGGAGGAT ATTGCCTACTGTGTGCCTGGCACTCTGCCA A AGGAGGAGGGTAATGATAGA AGCGCAACTAGGACGGACAA
Aqp4	ENSMUST00000079081	CGCGGTGGTGGTACGACATG A TTGGAGGTGTAGGGAGTAAA GCAAAAATAGTGAACACCAACTGGAAAGTG A TGTGGAGGGATTGAAGGATA AGCGCAACTAGGACGGACAA
Aqp4	ENSMUST00000079081	CGCGGTGGTGGTACGACATG A TGTGGAGGGATTGAAGGATA CCTCTGAAGATCGAACGGAAGAGGACTCAT A AGGAGGAGGGTAATGATAGA AGCGCAACTAGGACGGACAA
Aqp4	ENSMUST00000079081	CGCGGTGGTGGTACGACATG A TTGGAGGTGTAGGGAGTAAA TGTGGCCACCACTGATGTGGCCAAAGCACT A AGGAGGAGGGTAATGATAGA AGCGCAACTAGGACGGACAA
Aqp4	ENSMUST00000079081	CGCGGTGGTGGTACGACATG A GGGATGTATTGAAGGAGGAT GCGACGTTTGAGCTCCACATCAGGACAGAA A TGTGGAGGGATTGAAGGATA AGCGCAACTAGGACGGACAA
Aqp4	ENSMUST00000079081	CGCGGTGGTGGTACGACATG A TTGGAGGTGTAGGGAGTAAA ACAGGCCAGGATTTTGAAAGAGTAATCAGA A GGGATGTATTGAAGGAGGAT AGCGCAACTAGGACGGACAA
Aqp4	ENSMUST00000079081	CGCGGTGGTGGTACGACATG A AGGAGGAGGGTAATGATAGA CTGGTTTATACCAGCTAGAGTAAGCAGGAT A GGGATGTATTGAAGGAGGAT AGCGCAACTAGGACGGACAA
Aqp4	ENSMUST00000079081	CGCGGTGGTGGTACGACATG A TGTGGAGGGATTGAAGGATA TCAGGTTTAATAGTGGTCCATTATCTCGCT A TTGGAGGTGTAGGGAGTAAA AGCGCAACTAGGACGGACAA
Aqp4	ENSMUST00000079081	CGCGGTGGTGGTACGACATG A TGTGGAGGGATTGAAGGATA CAATGCCGATTGTCGATGCATATCGTGGGA A AGGAGGAGGGTAATGATAGA AGCGCAACTAGGACGGACAA
Aqp4	ENSMUST00000079081	CGCGGTGGTGGTACGACATG A TTGGAGGTGTAGGGAGTAAA CCTGGACATGAACTCAGAAAAGTTGAGGTA A AGGAGGAGGGTAATGATAGA AGCGCAACTAGGACGGACAA
Aqp4	ENSMUST00000079081	CGCGGTGGTGGTACGACATG A GGGATGTATTGAAGGAGGAT TGATGGTTGATATCACCTTCCGAACTGAAG A TGTGGAGGGATTGAAGGATA AGCGCAACTAGGACGGACAA
Aqp4	ENSMUST00000079081	CGCGGTGGTGGTACGACATG A TTGGAGGTGTAGGGAGTAAA GAGCGTCTCATGGCTTTTGTAAGATTGTCT A GGGATGTATTGAAGGAGGAT AGCGCAACTAGGACGGACAA
Aqp4	ENSMUST00000079081	CGCGGTGGTGGTACGACATG A GGGATGTATTGAAGGAGGAT TTTACTGGCAGAGCCGTGAGTGAAATGCAA A AGGAGGAGGGTAATGATAGA AGCGCAACTAGGACGGACAA
Aqp4	ENSMUST00000079081	CGCGGTGGTGGTACGACATG A TTGGAGGTGTAGGGAGTAAA GCTTAGGTGGTTAATGGTTTGTGGTACATT A TGTGGAGGGATTGAAGGATA AGCGCAACTAGGACGGACAA
Aqp4	ENSMUST00000079081	CGCGGTGGTGGTACGACATG A AGGAGGAGGGTAATGATAGA GCTGTCACTGGAAATGACTGTTAAAGTGAG A TGTGGAGGGATTGAAGGATA AGCGCAACTAGGACGGACAA
Aqp4	ENSMUST00000079081	CGCGGTGGTGGTACGACATG A AGGAGGAGGGTAATGATAGA GAAGAAATGGCTCTTCTCTCTTCCACTACT A TTGGAGGTGTAGGGAGTAAA AGCGCAACTAGGACGGACAA
Aqp4	ENSMUST00000079081	CGCGGTGGTGGTACGACATG A TGTGGAGGGATTGAAGGATA CTGCGCGGCTTTGCTGAAGGCTTCCTTAAG A GGGATGTATTGAAGGAGGAT AGCGCAACTAGGACGGACAA
Aqp4	ENSMUST00000079081	CGCGGTGGTGGTACGACATG A TTGGAGGTGTAGGGAGTAAA CTGCATCGATGTCATTAGAAAGGGACAATT A GGGATGTATTGAAGGAGGAT AGCGCAACTAGGACGGACAA
Aqp4	ENSMUST00000079081	CGCGGTGGTGGTACGACATG A GGGATGTATTGAAGGAGGAT GGATTCTGAGGGGGAGAGGATTATAGTGAA A AGGAGGAGGGTAATGATAGA AGCGCAACTAGGACGGACAA
Aqp4	ENSMUST00000079081	CGCGGTGGTGGTACGACATG A TGTGGAGGGATTGAAGGATA TTCATCAGGGAGCAGCTGTGGCCAGCAGTG A TTGGAGGTGTAGGGAGTAAA AGCGCAACTAGGACGGACAA
Aqp4	ENSMUST00000079081	CGCGGTGGTGGTACGACATG A AGGAGGAGGGTAATGATAGA AAAGGGAGATGAGGACCATGTCCACAGGTA A TGTGGAGGGATTGAAGGATA AGCGCAACTAGGACGGACAA
Aqp4	ENSMUST00000079081	CGCGGTGGTGGTACGACATG A TTGGAGGTGTAGGGAGTAAA CCCTCCATTACCAGCTATTTACAAGCTAGT A AGGAGGAGGGTAATGATAGA AGCGCAACTAGGACGGACAA
Aqp4	ENSMUST00000079081	CGCGGTGGTGGTACGACATG A GGGATGTATTGAAGGAGGAT GCAGATGGGGTAACTAGGAGCTTTGCACAG A TGTGGAGGGATTGAAGGATA AGCGCAACTAGGACGGACAA
Aqp4	ENSMUST00000079081	CGCGGTGGTGGTACGACATG A TTGGAGGTGTAGGGAGTAAA GAAGTTATGTGCCAAAAGTGAATATCCGCA A GGGATGTATTGAAGGAGGAT AGCGCAACTAGGACGGACAA
Aqp4	ENSMUST00000079081	CGCGGTGGTGGTACGACATG A AGGAGGAGGGTAATGATAGA GCACCATGGTAGCAATGCTGAGTCCAAAGC A GGGATGTATTGAAGGAGGAT AGCGCAACTAGGACGGACAA
Aqp4	ENSMUST00000079081	CGCGGTGGTGGTACGACATG A TTGGAGGTGTAGGGAGTAAA GAAAGAATCGGCAGAAACCTCCCCTGGGAG A TGTGGAGGGATTGAAGGATA AGCGCAACTAGGACGGACAA
Aqp4	ENSMUST00000079081	CGCGGTGGTGGTACGACATG A AGGAGGAGGGTAATGATAGA CCAGTGGTTTGCCCAGTTTCCCATGATAAC A TGTGGAGGGATTGAAGGATA AGCGCAACTAGGACGGACAA
Aqp4	ENSMUST00000079081	CGCGGTGGTGGTACGACATG A AGGAGGAGGGTAATGATAGA GACATATTGCAAAGACGAAGAGTGTGAAGT A TTGGAGGTGTAGGGAGTAAA AGCGCAACTAGGACGGACAA
Aqp4	ENSMUST00000079081	CGCGGTGGTGGTACGACATG A GGGATGTATTGAAGGAGGAT CACAAACGAAGCAAGCTGTCTAGCATAATA A TGTGGAGGGATTGAAGGATA AGCGCAACTAGGACGGACAA
Aqp4	ENSMUST00000079081	CGCGGTGGTGGTACGACATG A TTGGAGGTGTAGGGAGTAAA GGGAAAATCCCCGATCTCCTAATATGTTGT A GGGATGTATTGAAGGAGGAT AGCGCAACTAGGACGGACAA
Aqp4	ENSMUST00000079081	CGCGGTGGTGGTACGACATG A GGGATGTATTGAAGGAGGAT CCAATCCTCCAACCACACTGGGAGGTGTGA A AGGAGGAGGGTAATGATAGA AGCGCAACTAGGACGGACAA
Aqp4	ENSMUST00000079081	CGCGGTGGTGGTACGACATG A TTGGAGGTGTAGGGAGTAAA ATATGCTGCCCTCGTGCCTTTCTGGGAACT A TGTGGAGGGATTGAAGGATA AGCGCAACTAGGACGGACAA
Aqp4	ENSMUST00000079081	CGCGGTGGTGGTACGACATG A TGTGGAGGGATTGAAGGATA GGAAGAAGTTACTGCATGTCTTCTCCTGAA A AGGAGGAGGGTAATGATAGA AGCGCAACTAGGACGGACAA
Aqp4	ENSMUST00000079081	CGCGGTGGTGGTACGACATG A AGGAGGAGGGTAATGATAGA GGGTTTCCACAGAGCATTCGATGGGCGGAA A TTGGAGGTGTAGGGAGTAAA AGCGCAACTAGGACGGACAA
Aqp4	ENSMUST00000079081	CGCGGTGGTGGTACGACATG A TGTGGAGGGATTGAAGGATA CACACATCAGTTTCCTAGCACCGAAGAGAA A GGGATGTATTGAAGGAGGAT AGCGCAACTAGGACGGACAA
Aqp4	ENSMUST00000079081	CGCGGTGGTGGTACGACATG A GGGATGTATTGAAGGAGGAT GCCTTCAGTGCTGTCCTCTAGTCATACGGA A TTGGAGGTGTAGGGAGTAAA AGCGCAACTAGGACGGACAA
Aqp4	ENSMUST00000079081	CGCGGTGGTGGTACGACATG A GGGATGTATTGAAGGAGGAT GCGTGGCCAGAAATTCTGCTGAGACTGCCT A AGGAGGAGGGTAATGATAGA AGCGCAACTAGGACGGACAA
Aqp4	ENSMUST00000079081	CGCGGTGGTGGTACGACATG A TTGGAGGTGTAGGGAGTAAA GCTGGCTCCAGTATAATTGATTGCAAACAA A TGTGGAGGGATTGAAGGATA AGCGCAACTAGGACGGACAA
Aqp4	ENSMUST00000079081	CGCGGTGGTGGTACGACATG A TGTGGAGGGATTGAAGGATA ACACCATGGCTACAGTCACAGCGGGATTGA A AGGAGGAGGGTAATGATAGA AGCGCAACTAGGACGGACAA
Aqp4	ENSMUST00000079081	CGCGGTGGTGGTACGACATG A AGGAGGAGGGTAATGATAGA GATGTATTAGCAATGGCCCTTGCTAATGTT A TTGGAGGTGTAGGGAGTAAA AGCGCAACTAGGACGGACAA
Aqp4	ENSMUST00000079081	CGCGGTGGTGGTACGACATG A TGTGGAGGGATTGAAGGATA GCACAATTCCAAGTTCACGTATCCTGTAGT A GGGATGTATTGAAGGAGGAT AGCGCAACTAGGACGGACAA
Aqp4	ENSMUST00000079081	CGCGGTGGTGGTACGACATG A TTGGAGGTGTAGGGAGTAAA CAGTTGGCATTGTTTCATGGCTCGTATAAA A GGGATGTATTGAAGGAGGAT AGCGCAACTAGGACGGACAA
Aqp4	ENSMUST00000079081	CGCGGTGGTGGTACGACATG A GGGATGTATTGAAGGAGGAT CTCCACCTCCATGTAGCTCCCTTTTGTCTG A AGGAGGAGGGTAATGATAGA AGCGCAACTAGGACGGACAA
Aqp4	ENSMUST00000079081	CGCGGTGGTGGTACGACATG A TGTGGAGGGATTGAAGGATA CGCTCTGATCTTAAGTCTGCGTGGTATATT A TTGGAGGTGTAGGGAGTAAA AGCGCAACTAGGACGGACAA
Aqp4	ENSMUST00000079081	CGCGGTGGTGGTACGACATG A AGGAGGAGGGTAATGATAGA GTAACATCAGTTCGTTTGGAATCACAGCTG A TGTGGAGGGATTGAAGGATA AGCGCAACTAGGACGGACAA
Aqp4	ENSMUST00000079081	CGCGGTGGTGGTACGACATG A AGGAGGAGGGTAATGATAGA GCACATGATTCTGTGACATACTGCATTTTG A TTGGAGGTGTAGGGAGTAAA AGCGCAACTAGGACGGACAA
Aqp4	ENSMUST00000079081	CGCGGTGGTGGTACGACATG A GGGATGTATTGAAGGAGGAT GTGTATCTGTCAGTAGCTGTCTCTTGGGAA A TGTGGAGGGATTGAAGGATA AGCGCAACTAGGACGGACAA
Aqp4	ENSMUST00000079081	CGCGGTGGTGGTACGACATG A GGGATGTATTGAAGGAGGAT GAAGCAAGAAACCCGCAAGTGTCTAATTTA A TTGGAGGTGTAGGGAGTAAA AGCGCAACTAGGACGGACAA
Aqp4	ENSMUST00000079081	CGCGGTGGTGGTACGACATG A AGGAGGAGGGTAATGATAGA TTCTCACCCCCCCCATTGATAATAGTAAAA A GGGATGTATTGAAGGAGGAT AGCGCAACTAGGACGGACAA
Aqp4	ENSMUST00000079081	CGCGGTGGTGGTACGACATG A TGTGGAGGGATTGAAGGATA TGCGGGTCCAAAAGATCGAGCTGGATTCAT A TTGGAGGTGTAGGGAGTAAA AGCGCAACTAGGACGGACAA
Aqp4	ENSMUST00000079081	CGCGGTGGTGGTACGACATG A TGTGGAGGGATTGAAGGATA TAGACACCAACTAAAAGTCAGGACTCGACT A AGGAGGAGGGTAATGATAGA AGCGCAACTAGGACGGACAA
Aqp4	ENSMUST00000079081	CGCGGTGGTGGTACGACATG A AGGAGGAGGGTAATGATAGA AGTCCCTTCATTTTGAGATGTCAGGGTTCT A TTGGAGGTGTAGGGAGTAAA AGCGCAACTAGGACGGACAA
Aqp4	ENSMUST00000079081	CGCGGTGGTGGTACGACATG A TGTGGAGGGATTGAAGGATA GCCACAGACACAAAACTGCCATTAACAATA A GGGATGTATTGAAGGAGGAT AGCGCAACTAGGACGGACAA
Aqp4	ENSMUST00000079081	CGCGGTGGTGGTACGACATG A GGGATGTATTGAAGGAGGAT GATAGTGGCAAATCACAGGAACAAGTTGTA A TTGGAGGTGTAGGGAGTAAA AGCGCAACTAGGACGGACAA
Aqp4	ENSMUST00000079081	CGCGGTGGTGGTACGACATG A GGGATGTATTGAAGGAGGAT CCAGGTAGAGGATGCCGGCTCCAATGATGG A AGGAGGAGGGTAATGATAGA AGCGCAACTAGGACGGACAA
Aqp4	ENSMUST00000079081	CGCGGTGGTGGTACGACATG A TTGGAGGTGTAGGGAGTAAA AGACAATACCTCTCCCGAAGAGTCTTTCCC A TGTGGAGGGATTGAAGGATA AGCGCAACTAGGACGGACAA
Aqp4	ENSMUST00000079081	CGCGGTGGTGGTACGACATG A TGTGGAGGGATTGAAGGATA AGGCTGTGTGCTCACCCCTTTATTTGGCAA A AGGAGGAGGGTAATGATAGA AGCGCAACTAGGACGGACAA
Aqp4	ENSMUST00000079081	CGCGGTGGTGGTACGACATG A AGGAGGAGGGTAATGATAGA CTGAAATGTGGCCCATGCTCCCAGCATCTG A TTGGAGGTGTAGGGAGTAAA AGCGCAACTAGGACGGACAA
Aqp4	ENSMUST00000079081	CGCGGTGGTGGTACGACATG A GGGATGTATTGAAGGAGGAT CGGTGAGGTTTCCATGAACCGTGGTGACTC A TGTGGAGGGATTGAAGGATA AGCGCAACTAGGACGGACAA
Aqp4	ENSMUST00000079081	CGCGGTGGTGGTACGACATG A GGGATGTATTGAAGGAGGAT ATAGTCCACTTTCAAGTAGAGGCCATGCTT A TTGGAGGTGTAGGGAGTAAA AGCGCAACTAGGACGGACAA
Aqp4	ENSMUST00000079081	CGCGGTGGTGGTACGACATG A AGGAGGAGGGTAATGATAGA AGCGCCCATGATTGGTCCAACCCAATATAT A GGGATGTATTGAAGGAGGAT AGCGCAACTAGGACGGACAA
Aqp4	ENSMUST00000079081	CGCGGTGGTGGTACGACATG A TTGGAGGTGTAGGGAGTAAA GGCAAAACTTGACCAGATCTTGGTTCATAA A TGTGGAGGGATTGAAGGATA AGCGCAACTAGGACGGACAA
Aqp4	ENSMUST00000079081	CGCGGTGGTGGTACGACATG A AGGAGGAGGGTAATGATAGA CGGACTTAGCGATGCTGATCTTTCGTGTGC A TGTGGAGGGATTGAAGGATA AGCGCAACTAGGACGGACAA
Aqp4	ENSMUST00000079081	CGCGGTGGTGGTACGACATG A TTGGAGGTGTAGGGAGTAAA GCTGCTAGCAAACAAATCACTAAGCTATGA A AGGAGGAGGGTAATGATAGA AGCGCAACTAGGACGGACAA
Aqp4	ENSMUST00000079081	CGCGGTGGTGGTACGACATG A GGGATGTATTGAAGGAGGAT CAAATCTGTTTCCTTAATGGGTGGCAGGAA A TGTGGAGGGATTGAAGGATA AGCGCAACTAGGACGGACAA
Aqp4	ENSMUST00000079081	CGCGGTGGTGGTACGACATG A GGGATGTATTGAAGGAGGAT TTCCTTCTGTTCTCCTTTGACAGACTATGT A TTGGAGGTGTAGGGAGTAAA AGCGCAACTAGGACGGACAA
Aqp4	ENSMUST00000079081	CGCGGTGGTGGTACGACATG A GGGATGTATTGAAGGAGGAT ACAGTTGGAATTGTGCTTGGGAGAAGAAAG A AGGAGGAGGGTAATGATAGA AGCGCAACTAGGACGGACAA
Aqp4	ENSMUST00000079081	CGCGGTGGTGGTACGACATG A TTGGAGGTGTAGGGAGTAAA GAACCCAGCCACACTGCTAATACTTTTAAT A TGTGGAGGGATTGAAGGATA AGCGCAACTAGGACGGACAA
Aqp4	ENSMUST00000079081	CGCGGTGGTGGTACGACATG A AGGAGGAGGGTAATGATAGA TAGCACACCTTGTTCCACCTCCCACCAGAC A TGTGGAGGGATTGAAGGATA AGCGCAACTAGGACGGACAA
Aqp4	ENSMUST00000079081	CGCGGTGGTGGTACGACATG A TTGGAGGTGTAGGGAGTAAA CCCCCAGGCACTGTGCAATGATGTAGAAGA A AGGAGGAGGGTAATGATAGA AGCGCAACTAGGACGGACAA
Aqp4	ENSMUST00000079081	CGCGGTGGTGGTACGACATG A TGTGGAGGGATTGAAGGATA CAAAATGGCAAACAAATTCCCCAGTTTTGC A GGGATGTATTGAAGGAGGAT AGCGCAACTAGGACGGACAA
Aqp4	ENSMUST00000079081	CGCGGTGGTGGTACGACATG A TTGGAGGTGTAGGGAGTAAA TGACTTAGGCTACAGGAAACAGTTTCTTGT A GGGATGTATTGAAGGAGGAT AGCGCAACTAGGACGGACAA
Aqp4	ENSMUST00000079081	CGCGGTGGTGGTACGACATG A GGGATGTATTGAAGGAGGAT CAGTGTATGGACCACCTTGAAATTTGTGGT A AGGAGGAGGGTAATGATAGA AGCGCAACTAGGACGGACAA
Aqp4	ENSMUST00000079081	CGCGGTGGTGGTACGACATG A TGTGGAGGGATTGAAGGATA GGCAAAGCAGTATGGGAGAAATAAATGGTT A TTGGAGGTGTAGGGAGTAAA AGCGCAACTAGGACGGACAA
Aqp4	ENSMUST00000079081	CGCGGTGGTGGTACGACATG A TGTGGAGGGATTGAAGGATA TGGTGTCATCCACAAGGCAATAGACCCCTG A AGGAGGAGGGTAATGATAGA AGCGCAACTAGGACGGACAA
Aqp4	ENSMUST00000079081	CGCGGTGGTGGTACGACATG A AGGAGGAGGGTAATGATAGA GTCCAATTGCAACGGAAAATCCAATTGCTA A TTGGAGGTGTAGGGAGTAAA AGCGCAACTAGGACGGACAA
Aqp4	ENSMUST00000079081	CGCGGTGGTGGTACGACATG A GGGATGTATTGAAGGAGGAT AGTCAAGTTCTGGTCTAAAATGTCTCTGCT A TGTGGAGGGATTGAAGGATA AGCGCAACTAGGACGGACAA
Aqp4	ENSMUST00000079081	CGCGGTGGTGGTACGACATG A TTGGAGGTGTAGGGAGTAAA GACATACTCATAAAGGGCACCTGCCAGCAC A GGGATGTATTGAAGGAGGAT AGCGCAACTAGGACGGACAA
Aqp4	ENSMUST00000079081	CGCGGTGGTGGTACGACATG A AGGAGGAGGGTAATGATAGA GAAATCGACATTTGCAGCACATTGTCTAAG A GGGATGTATTGAAGGAGGAT AGCGCAACTAGGACGGACAA
Aqp4	ENSMUST00000079081	CGCGGTGGTGGTACGACATG A TTGGAGGTGTAGGGAGTAAA CAGTGGGGTTAGAGCAGTGCACACATTGCC A TGTGGAGGGATTGAAGGATA AGCGCAACTAGGACGGACAA
Aqp4	ENSMUST00000079081	CGCGGTGGTGGTACGACATG A TGTGGAGGGATTGAAGGATA TCCCAGAGACTACCAACTCCTTATGAAATC A AGGAGGAGGGTAATGATAGA AGCGCAACTAGGACGGACAA
Aqp4	ENSMUST00000079081	CGCGGTGGTGGTACGACATG A AGGAGGAGGGTAATGATAGA GTGTCTGTGTTCTCCTCCTGAGGGAACAGA A TTGGAGGTGTAGGGAGTAAA AGCGCAACTAGGACGGACAA
Aqp4	ENSMUST00000079081	CGCGGTGGTGGTACGACATG A GGGATGTATTGAAGGAGGAT TCACTCTCTGCCTTCAAACAGTAGAATGTA A TGTGGAGGGATTGAAGGATA AGCGCAACTAGGACGGACAA
Aqp4	ENSMUST00000079081	CGCGGTGGTGGTACGACATG A TTGGAGGTGTAGGGAGTAAA TTCCCTCTCCGTGTGATGGATGCAAGGCAG A GGGATGTATTGAAGGAGGAT AGCGCAACTAGGACGGACAA
Asic4	ENSMUST00000037708	CGCGGTGGTGGTACGACATG A TGTGGAGGGATTGAAGGATA AGGTTGCAGGGTGTAGGGCAGAAGCATGGG A TGAAAGGAATGGGTTGTGGT AGCGCAACTAGGACGGACAA
Asic4	ENSMUST00000037708	CGCGGTGGTGGTACGACATG A TTGGAGGTGTAGGGAGTAAA TCCCATAGCGAGTATAGACCACAGAGAAGT A TGAAAGGAATGGGTTGTGGT AGCGCAACTAGGACGGACAA
Asic4	ENSMUST00000037708	CGCGGTGGTGGTACGACATG A TGAAAGGAATGGGTTGTGGT TGCCATTAGGGCTAGGACCCTGACTGTCCT A GAGATTAGAGATGAGTTGGA AGCGCAACTAGGACGGACAA
Asic4	ENSMUST00000037708	CGCGGTGGTGGTACGACATG A TTGGAGGTGTAGGGAGTAAA TAGGGCTTCGAAAAAGACATCCAGGACCAA A TGTGGAGGGATTGAAGGATA AGCGCAACTAGGACGGACAA
Asic4	ENSMUST00000037708	CGCGGTGGTGGTACGACATG A TGTGGAGGGATTGAAGGATA ACCTCTAGTCTGGTCTCCAGCCCTTCCTGG A GAGATTAGAGATGAGTTGGA AGCGCAACTAGGACGGACAA
Asic4	ENSMUST00000037708	CGCGGTGGTGGTACGACATG A GAGATTAGAGATGAGTTGGA ACCCTAGTCCTGGCCTCTCAGTGAGCACCA A TTGGAGGTGTAGGGAGTAAA AGCGCAACTAGGACGGACAA
Asic4	ENSMUST00000037708	CGCGGTGGTGGTACGACATG A TGTGGAGGGATTGAAGGATA ACTTGTGGTGGGGCTGGTACAGGGGGAACT A TGAAAGGAATGGGTTGTGGT AGCGCAACTAGGACGGACAA
Asic4	ENSMUST00000037708	CGCGGTGGTGGTACGACATG A TTGGAGGTGTAGGGAGTAAA GCTAGCCCCAATGAACAGGCCCATCTGTCC A TGAAAGGAATGGGTTGTGGT AGCGCAACTAGGACGGACAA
Asic4	ENSMUST00000037708	CGCGGTGGTGGTACGACATG A TGAAAGGAATGGGTTGTGGT GTAACGAGTCAGGTTGCAGGGTGTAGGGCA A GAGATTAGAGATGAGTTGGA AGCGCAACTAGGACGGACAA
Asic4	ENSMUST00000037708	CGCGGTGGTGGTACGACATG A TTGGAGGTGTAGGGAGTAAA ATCTCCAGCAAGGTGAGGATGCTAGCCCCA A TGTGGAGGGATTGAAGGATA AGCGCAACTAGGACGGACAA
Asic4	ENSMUST00000037708	CGCGGTGGTGGTACGACATG A TGTGGAGGGATTGAAGGATA TCACTGCTACTGTCCCTCCCTGGACAGCAG A GAGATTAGAGATGAGTTGGA AGCGCAACTAGGACGGACAA
Asic4	ENSMUST00000037708	CGCGGTGGTGGTACGACATG A TTGGAGGTGTAGGGAGTAAA CTTCTCCTTGGGTTTTGCATCCTCCTCAGC A GAGATTAGAGATGAGTTGGA AGCGCAACTAGGACGGACAA
Asic4	ENSMUST00000037708	CGCGGTGGTGGTACGACATG A TGTGGAGGGATTGAAGGATA TATAAAACCAATCTCTAGGGAGCAAGGCCT A TGAAAGGAATGGGTTGTGGT AGCGCAACTAGGACGGACAA
Asic4	ENSMUST00000037708	CGCGGTGGTGGTACGACATG A TTGGAGGTGTAGGGAGTAAA CTCTGTTCATCCCCTGCCTCCTTCTCCTTG A TGAAAGGAATGGGTTGTGGT AGCGCAACTAGGACGGACAA
Asic4	ENSMUST00000037708	CGCGGTGGTGGTACGACATG A GAGATTAGAGATGAGTTGGA ACAGAGAAGTTGCTGGCGGAGCAGTGGTGC A TGAAAGGAATGGGTTGTGGT AGCGCAACTAGGACGGACAA
Asic4	ENSMUST00000037708	CGCGGTGGTGGTACGACATG A TGTGGAGGGATTGAAGGATA TGTCAGGCTCTGGATAGCGAAGGCCAGCTG A TTGGAGGTGTAGGGAGTAAA AGCGCAACTAGGACGGACAA
Asic4	ENSMUST00000037708	CGCGGTGGTGGTACGACATG A TGTGGAGGGATTGAAGGATA GTCTCATTGCGGTTGTACTTCCTTGCCAGG A GAGATTAGAGATGAGTTGGA AGCGCAACTAGGACGGACAA
Asic4	ENSMUST00000037708	CGCGGTGGTGGTACGACATG A GAGATTAGAGATGAGTTGGA TGGTGATGGTTGGGAAGCAGGCTGCTAGCC A TTGGAGGTGTAGGGAGTAAA AGCGCAACTAGGACGGACAA
Asic4	ENSMUST00000037708	CGCGGTGGTGGTACGACATG A TGAAAGGAATGGGTTGTGGT CCTCATAGATGTAGTCAAGGATCTCCAGCA A TGTGGAGGGATTGAAGGATA AGCGCAACTAGGACGGACAA
Asic4	ENSMUST00000037708	CGCGGTGGTGGTACGACATG A TGAAAGGAATGGGTTGTGGT AGCGCAGTCGGCAGGCAGACACACTATAGG A TTGGAGGTGTAGGGAGTAAA AGCGCAACTAGGACGGACAA
Asic4	ENSMUST00000037708	CGCGGTGGTGGTACGACATG A GAGATTAGAGATGAGTTGGA CTCCCTCCATATGGGTAGGTATTCCTCCTG A TGAAAGGAATGGGTTGTGGT AGCGCAACTAGGACGGACAA
Asic4	ENSMUST00000037708	CGCGGTGGTGGTACGACATG A TGTGGAGGGATTGAAGGATA AAGTCTGGAAGCCTGGGGACACGCCAAACC A TTGGAGGTGTAGGGAGTAAA AGCGCAACTAGGACGGACAA
Asic4	ENSMUST00000037708	CGCGGTGGTGGTACGACATG A TGTGGAGGGATTGAAGGATA CGAGTGCCGGAAGCGGTTGATGTTGCAGAG A GAGATTAGAGATGAGTTGGA AGCGCAACTAGGACGGACAA
Asic4	ENSMUST00000037708	CGCGGTGGTGGTACGACATG A TTGGAGGTGTAGGGAGTAAA TGGTCTCGTTGCCTGGCATGTGCACCATCC A GAGATTAGAGATGAGTTGGA AGCGCAACTAGGACGGACAA
Asic4	ENSMUST00000037708	CGCGGTGGTGGTACGACATG A TGAAAGGAATGGGTTGTGGT AAGGTCTGAAAGGTCTTTCCACCCACTCCC A TGTGGAGGGATTGAAGGATA AGCGCAACTAGGACGGACAA
Asic4	ENSMUST00000037708	CGCGGTGGTGGTACGACATG A TTGGAGGTGTAGGGAGTAAA CAGCACTGTTCTAGCAAGCAAAGTCTTCAA A TGAAAGGAATGGGTTGTGGT AGCGCAACTAGGACGGACAA
Asic4	ENSMUST00000037708	CGCGGTGGTGGTACGACATG A TGAAAGGAATGGGTTGTGGT CCTCCCCTGCAGTCCCACCCTTCTATGTCT A GAGATTAGAGATGAGTTGGA AGCGCAACTAGGACGGACAA
Asic4	ENSMUST00000037708	CGCGGTGGTGGTACGACATG A TGTGGAGGGATTGAAGGATA AAGGCAGCCAGTGAGGTGAGTAGGGCCAGT A TTGGAGGTGTAGGGAGTAAA AGCGCAACTAGGACGGACAA
Asic4	ENSMUST00000037708	CGCGGTGGTGGTACGACATG A TGTGGAGGGATTGAAGGATA AGTATAGACCACAGAGAAGTTGCTGGCGGA A GAGATTAGAGATGAGTTGGA AGCGCAACTAGGACGGACAA
Asic4	ENSMUST00000037708	CGCGGTGGTGGTACGACATG A TTGGAGGTGTAGGGAGTAAA ACTTGCCTTCTGCCATTAGGGCTAGGACCC A GAGATTAGAGATGAGTTGGA AGCGCAACTAGGACGGACAA
Asic4	ENSMUST00000037708	CGCGGTGGTGGTACGACATG A TGAAAGGAATGGGTTGTGGT TGACTGTCCTGTGTCACCCTCCCCTGCAGT A TGTGGAGGGATTGAAGGATA AGCGCAACTAGGACGGACAA
Asic4	ENSMUST00000037708	CGCGGTGGTGGTACGACATG A TTGGAGGTGTAGGGAGTAAA AAGTTAGCCGCTGTTCCTGGCAGGACACAA A TGAAAGGAATGGGTTGTGGT AGCGCAACTAGGACGGACAA
Asic4	ENSMUST00000037708	CGCGGTGGTGGTACGACATG A GAGATTAGAGATGAGTTGGA ACTGGCCAGAGCCTCACTGCTACTGTCCCT A TGAAAGGAATGGGTTGTGGT AGCGCAACTAGGACGGACAA
Asic4	ENSMUST00000037708	CGCGGTGGTGGTACGACATG A TTGGAGGTGTAGGGAGTAAA AGCCCCTGTTGGGGATCTTGACCATGGAGA A TGTGGAGGGATTGAAGGATA AGCGCAACTAGGACGGACAA
Asic4	ENSMUST00000037708	CGCGGTGGTGGTACGACATG A TGTGGAGGGATTGAAGGATA GAGCAGGGAGTATAGACAAGAAGGACCCTT A GAGATTAGAGATGAGTTGGA AGCGCAACTAGGACGGACAA
Asic4	ENSMUST00000037708	CGCGGTGGTGGTACGACATG A TTGGAGGTGTAGGGAGTAAA CATGAAGGGAACTTGTGGTGGGGCTGGTAC A GAGATTAGAGATGAGTTGGA AGCGCAACTAGGACGGACAA
Asic4	ENSMUST00000037708	CGCGGTGGTGGTACGACATG A TGAAAGGAATGGGTTGTGGT TGGGGCAGATAAGTTAGCCGCTGTTCCTGG A TGTGGAGGGATTGAAGGATA AGCGCAACTAGGACGGACAA
Asic4	ENSMUST00000037708	CGCGGTGGTGGTACGACATG A TTGGAGGTGTAGGGAGTAAA CCCACCCAGTCCCTAACTATATACAAATGT A TGAAAGGAATGGGTTGTGGT AGCGCAACTAGGACGGACAA
Asic4	ENSMUST00000037708	CGCGGTGGTGGTACGACATG A TGAAAGGAATGGGTTGTGGT TCAGATTGGCCAGGTGGAAGATATCAGCAT A GAGATTAGAGATGAGTTGGA AGCGCAACTAGGACGGACAA
Asic4	ENSMUST00000037708	CGCGGTGGTGGTACGACATG A TTGGAGGTGTAGGGAGTAAA GTCAGCGTAGAGGCCCAGTTTCATGGGTAC A TGTGGAGGGATTGAAGGATA AGCGCAACTAGGACGGACAA
Asic4	ENSMUST00000037708	CGCGGTGGTGGTACGACATG A GAGATTAGAGATGAGTTGGA TTCTATGTCTGTGTCCCACCCCCACCCAGT A TGTGGAGGGATTGAAGGATA AGCGCAACTAGGACGGACAA
Asic4	ENSMUST00000037708	CGCGGTGGTGGTACGACATG A GAGATTAGAGATGAGTTGGA GGTTGTACTTCCTTGCCAGGTATCTGGCTG A TTGGAGGTGTAGGGAGTAAA AGCGCAACTAGGACGGACAA
Asic4	ENSMUST00000037708	CGCGGTGGTGGTACGACATG A TGTGGAGGGATTGAAGGATA CTAGCAAGCAAAGTCTTCAAAGAGGCTTCC A TGAAAGGAATGGGTTGTGGT AGCGCAACTAGGACGGACAA
Asic4	ENSMUST00000037708	CGCGGTGGTGGTACGACATG A TTGGAGGTGTAGGGAGTAAA CCCTCCCCCTATGCTCAGCCAAGGTCTGAA A TGAAAGGAATGGGTTGTGGT AGCGCAACTAGGACGGACAA
Asic4	ENSMUST00000037708	CGCGGTGGTGGTACGACATG A TGAAAGGAATGGGTTGTGGT TGAAGCTCAGGCTCCCTGAGCTCGCTTTCC A GAGATTAGAGATGAGTTGGA AGCGCAACTAGGACGGACAA
Asic4	ENSMUST00000037708	CGCGGTGGTGGTACGACATG A TGTGGAGGGATTGAAGGATA CCCTTATATAGGTCTCATTGCGGTTGTACT A TTGGAGGTGTAGGGAGTAAA AGCGCAACTAGGACGGACAA
Asic4	ENSMUST00000037708	CGCGGTGGTGGTACGACATG A GAGATTAGAGATGAGTTGGA CAAGGGAGTCCAGTGTGTGGTCGGCACATT A TGTGGAGGGATTGAAGGATA AGCGCAACTAGGACGGACAA
Asic4	ENSMUST00000037708	CGCGGTGGTGGTACGACATG A GAGATTAGAGATGAGTTGGA TGTTGCAGAGGGTGACAGCCGGAAAACCCG A TTGGAGGTGTAGGGAGTAAA AGCGCAACTAGGACGGACAA
Asic4	ENSMUST00000037708	CGCGGTGGTGGTACGACATG A TGAAAGGAATGGGTTGTGGT CATGCAGAGTGCTGGTGCTGGCAAAGGTGG A TGTGGAGGGATTGAAGGATA AGCGCAACTAGGACGGACAA
Asic4	ENSMUST00000037708	CGCGGTGGTGGTACGACATG A TTGGAGGTGTAGGGAGTAAA ACAATCTCGATCGGCATCTGTCCCCGGCTG A TGAAAGGAATGGGTTGTGGT AGCGCAACTAGGACGGACAA
Asic4	ENSMUST00000037708	CGCGGTGGTGGTACGACATG A TGAAAGGAATGGGTTGTGGT TATAGACAAGAAGGACCCTTGTGCAAGGCA A GAGATTAGAGATGAGTTGGA AGCGCAACTAGGACGGACAA
Asic4	ENSMUST00000037708	CGCGGTGGTGGTACGACATG A TGTGGAGGGATTGAAGGATA TTGAGCATGTCAGCAAGCTGGTGGCCAGTG A TTGGAGGTGTAGGGAGTAAA AGCGCAACTAGGACGGACAA
Asic4	ENSMUST00000037708	CGCGGTGGTGGTACGACATG A TGTGGAGGGATTGAAGGATA GCCCACTGAAGTTGCAGCTCTTGAGCATGT A GAGATTAGAGATGAGTTGGA AGCGCAACTAGGACGGACAA
Asic4	ENSMUST00000037708	CGCGGTGGTGGTACGACATG A TTGGAGGTGTAGGGAGTAAA CCTCTTTATTCCCAATTTCACCAGCACTTT A GAGATTAGAGATGAGTTGGA AGCGCAACTAGGACGGACAA
Asic4	ENSMUST00000037708	CGCGGTGGTGGTACGACATG A TGAAAGGAATGGGTTGTGGT TGCCCCAAGGCTGGGGCAGATAAGTTAGCC A TGTGGAGGGATTGAAGGATA AGCGCAACTAGGACGGACAA
Asic4	ENSMUST00000037708	CGCGGTGGTGGTACGACATG A TGAAAGGAATGGGTTGTGGT ACCATGGAGATCTCTTTGCCGTAACGAGTC A TTGGAGGTGTAGGGAGTAAA AGCGCAACTAGGACGGACAA
Asic4	ENSMUST00000037708	CGCGGTGGTGGTACGACATG A TGAAAGGAATGGGTTGTGGT ACACGCCAAACCCCAGCTGGTGGATGTAGG A GAGATTAGAGATGAGTTGGA AGCGCAACTAGGACGGACAA
Asic4	ENSMUST00000037708	CGCGGTGGTGGTACGACATG A TTGGAGGTGTAGGGAGTAAA ACCTGCCTGGGAGCAGGGAGTATAGACAAG A TGTGGAGGGATTGAAGGATA AGCGCAACTAGGACGGACAA
Asic4	ENSMUST00000037708	CGCGGTGGTGGTACGACATG A TGTGGAGGGATTGAAGGATA ATCTCTAGGGAGCAAGGCCTGAGAAGGCCG A GAGATTAGAGATGAGTTGGA AGCGCAACTAGGACGGACAA
Asic4	ENSMUST00000037708	CGCGGTGGTGGTACGACATG A GAGATTAGAGATGAGTTGGA CCCCTGCCTCCTTCTCCTTGGGTTTTGCAT A TTGGAGGTGTAGGGAGTAAA AGCGCAACTAGGACGGACAA
Asic4	ENSMUST00000037708	CGCGGTGGTGGTACGACATG A TGTGGAGGGATTGAAGGATA ATGGGTAGGTATTCCTCCTGCTGGATGTCT A TGAAAGGAATGGGTTGTGGT AGCGCAACTAGGACGGACAA
Asic4	ENSMUST00000037708	CGCGGTGGTGGTACGACATG A TGAAAGGAATGGGTTGTGGT GTGTCCCACCCCCACCCAGTCCCTAACTAT A TTGGAGGTGTAGGGAGTAAA AGCGCAACTAGGACGGACAA
Asic4	ENSMUST00000037708	CGCGGTGGTGGTACGACATG A TGAAAGGAATGGGTTGTGGT GAGCAGTGGTGCCCACTGAAGTTGCAGCTC A GAGATTAGAGATGAGTTGGA AGCGCAACTAGGACGGACAA
Asic4	ENSMUST00000037708	CGCGGTGGTGGTACGACATG A TTGGAGGTGTAGGGAGTAAA CTTGAGCCGATCCCAGGAGACCTCATAGAT A TGTGGAGGGATTGAAGGATA AGCGCAACTAGGACGGACAA
Asic4	ENSMUST00000037708	CGCGGTGGTGGTACGACATG A TGTGGAGGGATTGAAGGATA AGGAATAGGAGATGTGTGGGGTCAGCGTAG A GAGATTAGAGATGAGTTGGA AGCGCAACTAGGACGGACAA
Asic4	ENSMUST00000037708	CGCGGTGGTGGTACGACATG A TTGGAGGTGTAGGGAGTAAA TCTGAGGATCTGCATTAAAGGTGTAACACT A GAGATTAGAGATGAGTTGGA AGCGCAACTAGGACGGACAA
Asic4	ENSMUST00000037708	CGCGGTGGTGGTACGACATG A TGAAAGGAATGGGTTGTGGT AAGCGGTTGATGTTGCAGAGGGTGACAGCC A TGTGGAGGGATTGAAGGATA AGCGCAACTAGGACGGACAA
Asic4	ENSMUST00000037708	CGCGGTGGTGGTACGACATG A TTGGAGGTGTAGGGAGTAAA TGCCCTACTGGGCAGTGAACTCTGAGGATC A TGAAAGGAATGGGTTGTGGT AGCGCAACTAGGACGGACAA
Asic4	ENSMUST00000037708	CGCGGTGGTGGTACGACATG A TGAAAGGAATGGGTTGTGGT CACTATAGGCTGAGTAGCCCTGAAGCTCAG A GAGATTAGAGATGAGTTGGA AGCGCAACTAGGACGGACAA
Asic4	ENSMUST00000037708	CGCGGTGGTGGTACGACATG A TGTGGAGGGATTGAAGGATA GTAGTCAAGGATCTCCAGCAAGGTGAGGAT A TTGGAGGTGTAGGGAGTAAA AGCGCAACTAGGACGGACAA
Asic4	ENSMUST00000037708	CGCGGTGGTGGTACGACATG A GAGATTAGAGATGAGTTGGA TGGTCTCCAGCCCTTCCTGGATACCTGCCT A TGTGGAGGGATTGAAGGATA AGCGCAACTAGGACGGACAA
Asic4	ENSMUST00000037708	CGCGGTGGTGGTACGACATG A GAGATTAGAGATGAGTTGGA AGGCCCAGTTTCATGGGTACTTTCCCCACA A TTGGAGGTGTAGGGAGTAAA AGCGCAACTAGGACGGACAA
Asic4	ENSMUST00000037708	CGCGGTGGTGGTACGACATG A TGAAAGGAATGGGTTGTGGT TACAGAGGGGCTCTGCCAGGGTTCCACCTT A TGTGGAGGGATTGAAGGATA AGCGCAACTAGGACGGACAA
Asic4	ENSMUST00000037708	CGCGGTGGTGGTACGACATG A TTGGAGGTGTAGGGAGTAAA CAGTGTGTGGTCGGCACATTCAATGTAGAT A TGAAAGGAATGGGTTGTGGT AGCGCAACTAGGACGGACAA
Asic4	ENSMUST00000037708	CGCGGTGGTGGTACGACATG A TGAAAGGAATGGGTTGTGGT TCTCTTTGCCGTAACGAGTCAGGTTGCAGG A GAGATTAGAGATGAGTTGGA AGCGCAACTAGGACGGACAA
Asic4	ENSMUST00000037708	CGCGGTGGTGGTACGACATG A TTGGAGGTGTAGGGAGTAAA AGGTCTTTCCACCCACTCCCCATGAAGGGA A TGTGGAGGGATTGAAGGATA AGCGCAACTAGGACGGACAA
Asic4	ENSMUST00000037708	CGCGGTGGTGGTACGACATG A TGTGGAGGGATTGAAGGATA AAAAAGACATCCAGGACCAAGAAGTTCTCC A GAGATTAGAGATGAGTTGGA AGCGCAACTAGGACGGACAA
Asic4	ENSMUST00000037708	CGCGGTGGTGGTACGACATG A GAGATTAGAGATGAGTTGGA TGCCCCAGACCTTCTGTCCCAGGAATAGGA A TTGGAGGTGTAGGGAGTAAA AGCGCAACTAGGACGGACAA
Asic4	ENSMUST00000037708	CGCGGTGGTGGTACGACATG A TGAAAGGAATGGGTTGTGGT ACCCACTCCCCATGAAGGGAACTTGTGGTG A TGTGGAGGGATTGAAGGATA AGCGCAACTAGGACGGACAA
Asic4	ENSMUST00000037708	CGCGGTGGTGGTACGACATG A TTGGAGGTGTAGGGAGTAAA AAGGACCCTTGTGCAAGGCAGCTGAGCCTG A TGAAAGGAATGGGTTGTGGT AGCGCAACTAGGACGGACAA
Asic4	ENSMUST00000037708	CGCGGTGGTGGTACGACATG A TGAAAGGAATGGGTTGTGGT CCTCCTCAGCAAATTTGATTTTGCACACAA A GAGATTAGAGATGAGTTGGA AGCGCAACTAGGACGGACAA
Asic4	ENSMUST00000037708	CGCGGTGGTGGTACGACATG A TTGGAGGTGTAGGGAGTAAA ATTCCTCCTGCTGGATGTCTAGCATGATCT A TGTGGAGGGATTGAAGGATA AGCGCAACTAGGACGGACAA
Asic4	ENSMUST00000037708	CGCGGTGGTGGTACGACATG A GAGATTAGAGATGAGTTGGA ACAGGCCATAGGCGGCTTGCTGTTCCATGG A TGTGGAGGGATTGAAGGATA AGCGCAACTAGGACGGACAA
Asic4	ENSMUST00000037708	CGCGGTGGTGGTACGACATG A GAGATTAGAGATGAGTTGGA TCATGGGTACTTTCCCCACACAGCACTGTT A TTGGAGGTGTAGGGAGTAAA AGCGCAACTAGGACGGACAA
Asic4	ENSMUST00000037708	CGCGGTGGTGGTACGACATG A TGAAAGGAATGGGTTGTGGT GTTGCAGCTCTTGAGCATGTCAGCAAGCTG A TGTGGAGGGATTGAAGGATA AGCGCAACTAGGACGGACAA
Asic4	ENSMUST00000037708	CGCGGTGGTGGTACGACATG A TTGGAGGTGTAGGGAGTAAA ATCTGCACCCGGATCCCTGCCTCGAATGAC A TGAAAGGAATGGGTTGTGGT AGCGCAACTAGGACGGACAA
Asic4	ENSMUST00000037708	CGCGGTGGTGGTACGACATG A TGAAAGGAATGGGTTGTGGT CAATGTAGATATTTGGTGGGCAGATGGTCT A GAGATTAGAGATGAGTTGGA AGCGCAACTAGGACGGACAA
Asic4	ENSMUST00000037708	CGCGGTGGTGGTACGACATG A TGTGGAGGGATTGAAGGATA GCGGCTGCTCTTCTAAACTCAGGGCAACCA A TTGGAGGTGTAGGGAGTAAA AGCGCAACTAGGACGGACAA
Asic4	ENSMUST00000037708	CGCGGTGGTGGTACGACATG A TGTGGAGGGATTGAAGGATA AGCATGATCTCCAGGCCACTACCCATGCCG A GAGATTAGAGATGAGTTGGA AGCGCAACTAGGACGGACAA
Asic4	ENSMUST00000037708	CGCGGTGGTGGTACGACATG A GAGATTAGAGATGAGTTGGA CAGGCAGACACACTATAGGCTGAGTAGCCC A TTGGAGGTGTAGGGAGTAAA AGCGCAACTAGGACGGACAA
Asic4	ENSMUST00000037708	CGCGGTGGTGGTACGACATG A TGAAAGGAATGGGTTGTGGT TTCTAAACTCAGGGCAACCAGGAGGAGGAC A TGTGGAGGGATTGAAGGATA AGCGCAACTAGGACGGACAA
Asic4	ENSMUST00000037708	CGCGGTGGTGGTACGACATG A TTGGAGGTGTAGGGAGTAAA GATCCCTGCCTCGAATGACGTCTCGTTTGT A TGAAAGGAATGGGTTGTGGT AGCGCAACTAGGACGGACAA
B4galnt2	ENSMUST00000038343	CGCGGTGGTGGTACGACATG A AGGTTAGGTTGAGAATAGGA TTTGGGGAAGAGCCAGATGTCACTGTAGGT A TTGGAGGTGTAGGGAGTAAA AGCGCAACTAGGACGGACAA
B4galnt2	ENSMUST00000038343	CGCGGTGGTGGTACGACATG A AGGTTAGGTTGAGAATAGGA CAAATGTCTTGAGGAGCCATGGAAACCTGA A AGTGTGGGATTGATGAGATA AGCGCAACTAGGACGGACAA
B4galnt2	ENSMUST00000038343	CGCGGTGGTGGTACGACATG A TGTGGTTTGGAGATGATAGA CACTGACGACTCGTATTCCATACTTACTGT A AGGTTAGGTTGAGAATAGGA AGCGCAACTAGGACGGACAA
B4galnt2	ENSMUST00000038343	CGCGGTGGTGGTACGACATG A AGTGTGGGATTGATGAGATA GTGAGCCAAGAAGAAGTTCACCACGCCGCT A TTGGAGGTGTAGGGAGTAAA AGCGCAACTAGGACGGACAA
B4galnt2	ENSMUST00000038343	CGCGGTGGTGGTACGACATG A TGTGGTTTGGAGATGATAGA GAAGAGAAAGTCATCGTCCACCCAGAGGAC A TTGGAGGTGTAGGGAGTAAA AGCGCAACTAGGACGGACAA
B4galnt2	ENSMUST00000038343	CGCGGTGGTGGTACGACATG A TGTGGTTTGGAGATGATAGA AGATGGCCAGGTTCCTCCCAGCAAACCAGC A AGTGTGGGATTGATGAGATA AGCGCAACTAGGACGGACAA
B4galnt2	ENSMUST00000038343	CGCGGTGGTGGTACGACATG A TTGGAGGTGTAGGGAGTAAA GTCTGCTTTTGGTACCCTCCAATGTCCAAT A AGGTTAGGTTGAGAATAGGA AGCGCAACTAGGACGGACAA
B4galnt2	ENSMUST00000038343	CGCGGTGGTGGTACGACATG A AGGTTAGGTTGAGAATAGGA AAGCTTCAGCACTGGGTCAACCCTTGCAGG A AGTGTGGGATTGATGAGATA AGCGCAACTAGGACGGACAA
B4galnt2	ENSMUST00000038343	CGCGGTGGTGGTACGACATG A TGTGGTTTGGAGATGATAGA CGATGTCTGGTGGAAATGGTCAGCTGCCTC A AGGTTAGGTTGAGAATAGGA AGCGCAACTAGGACGGACAA
B4galnt2	ENSMUST00000038343	CGCGGTGGTGGTACGACATG A TTGGAGGTGTAGGGAGTAAA ATCACCTCCACACCATGGACTGGGTATCCG A AGTGTGGGATTGATGAGATA AGCGCAACTAGGACGGACAA
B4galnt2	ENSMUST00000038343	CGCGGTGGTGGTACGACATG A TTGGAGGTGTAGGGAGTAAA TTTTTTTGTTGCCCGCCGCTAATCTGTTTA A TGTGGTTTGGAGATGATAGA AGCGCAACTAGGACGGACAA
B4galnt2	ENSMUST00000038343	CGCGGTGGTGGTACGACATG A AGTGTGGGATTGATGAGATA GCAACCTTGAATTGGATCACAGAATTGGTG A TGTGGTTTGGAGATGATAGA AGCGCAACTAGGACGGACAA
B4galnt2	ENSMUST00000038343	CGCGGTGGTGGTACGACATG A AGGTTAGGTTGAGAATAGGA TCGGTTTTCTCCAGGACATCCACCAGTACC A TTGGAGGTGTAGGGAGTAAA AGCGCAACTAGGACGGACAA
B4galnt2	ENSMUST00000038343	CGCGGTGGTGGTACGACATG A AGGTTAGGTTGAGAATAGGA TAGACTGGAGCATCTGGCCCTTCATACTGG A AGTGTGGGATTGATGAGATA AGCGCAACTAGGACGGACAA
B4galnt2	ENSMUST00000038343	CGCGGTGGTGGTACGACATG A TGTGGTTTGGAGATGATAGA GATCTTCCTCTCAGGTCCAGGGTCATACAA A AGGTTAGGTTGAGAATAGGA AGCGCAACTAGGACGGACAA
B4galnt2	ENSMUST00000038343	CGCGGTGGTGGTACGACATG A TTGGAGGTGTAGGGAGTAAA TCATCTGGCACATCAGCAAGGGTGTTCAGT A AGTGTGGGATTGATGAGATA AGCGCAACTAGGACGGACAA
B4galnt2	ENSMUST00000038343	CGCGGTGGTGGTACGACATG A TGTGGTTTGGAGATGATAGA GACGGAGAAAAGTCTTCGTGGCAATGGTCA A TTGGAGGTGTAGGGAGTAAA AGCGCAACTAGGACGGACAA
B4galnt2	ENSMUST00000038343	CGCGGTGGTGGTACGACATG A AGTGTGGGATTGATGAGATA CTGGCATTCACAGCTGGAAGGTCCTTCTGG A TGTGGTTTGGAGATGATAGA AGCGCAACTAGGACGGACAA
B4galnt2	ENSMUST00000038343	CGCGGTGGTGGTACGACATG A TTGGAGGTGTAGGGAGTAAA GGTACCCTCCAATGTCCAATCCTACTATTT A AGGTTAGGTTGAGAATAGGA AGCGCAACTAGGACGGACAA
B4galnt2	ENSMUST00000038343	CGCGGTGGTGGTACGACATG A AGTGTGGGATTGATGAGATA AGTCTTCGTGGCAATGGTCACCAGGTTTCT A AGGTTAGGTTGAGAATAGGA AGCGCAACTAGGACGGACAA
B4galnt2	ENSMUST00000038343	CGCGGTGGTGGTACGACATG A AGGTTAGGTTGAGAATAGGA CATACAGCAGCCTGAACTGGTAAGTATTCC A TGTGGTTTGGAGATGATAGA AGCGCAACTAGGACGGACAA
B4galnt2	ENSMUST00000038343	CGCGGTGGTGGTACGACATG A TTGGAGGTGTAGGGAGTAAA CGTCAAGGGCCTGGAATGATCCCCACCTCT A AGTGTGGGATTGATGAGATA AGCGCAACTAGGACGGACAA
B4galnt2	ENSMUST00000038343	CGCGGTGGTGGTACGACATG A TTGGAGGTGTAGGGAGTAAA CTGTTGTAAGGGACACCTTTCTCACCATAA A TGTGGTTTGGAGATGATAGA AGCGCAACTAGGACGGACAA
B4galnt2	ENSMUST00000038343	CGCGGTGGTGGTACGACATG A AGTGTGGGATTGATGAGATA CATTAATTTCCAGGGGCTCCTTGCTGTCAT A TGTGGTTTGGAGATGATAGA AGCGCAACTAGGACGGACAA
B4galnt2	ENSMUST00000038343	CGCGGTGGTGGTACGACATG A TTGGAGGTGTAGGGAGTAAA GGTGTACGTCACATGCTGAAGGATGAAATT A AGGTTAGGTTGAGAATAGGA AGCGCAACTAGGACGGACAA
B4galnt2	ENSMUST00000038343	CGCGGTGGTGGTACGACATG A AGGTTAGGTTGAGAATAGGA GGATGAAATTCAGGACCTTCCGATGTCTGG A AGTGTGGGATTGATGAGATA AGCGCAACTAGGACGGACAA
B4galnt2	ENSMUST00000038343	CGCGGTGGTGGTACGACATG A AGGTTAGGTTGAGAATAGGA GCAGTAGAGATGGTTCTTGAAGTACTGGAG A TGTGGTTTGGAGATGATAGA AGCGCAACTAGGACGGACAA
B4galnt2	ENSMUST00000038343	CGCGGTGGTGGTACGACATG A TTGGAGGTGTAGGGAGTAAA TGGGTACAGTCTGTTGTTTGATAGTCACTG A AGTGTGGGATTGATGAGATA AGCGCAACTAGGACGGACAA
B4galnt2	ENSMUST00000038343	CGCGGTGGTGGTACGACATG A TTGGAGGTGTAGGGAGTAAA CCCAGAGGACATATTTAGTAGTCACCTGTG A TGTGGTTTGGAGATGATAGA AGCGCAACTAGGACGGACAA
B4galnt2	ENSMUST00000038343	CGCGGTGGTGGTACGACATG A TGTGGTTTGGAGATGATAGA AGTCATCGCAGCTCGCTCCAGCCACTTCTG A AGTGTGGGATTGATGAGATA AGCGCAACTAGGACGGACAA
B4galnt2	ENSMUST00000038343	CGCGGTGGTGGTACGACATG A TTGGAGGTGTAGGGAGTAAA GGACACCTTTCTCACCATAAACGCAACAGT A AGGTTAGGTTGAGAATAGGA AGCGCAACTAGGACGGACAA
B4galnt2	ENSMUST00000038343	CGCGGTGGTGGTACGACATG A AGTGTGGGATTGATGAGATA TCAATAAAGAACTCTCCGTGGGCCACTCGT A AGGTTAGGTTGAGAATAGGA AGCGCAACTAGGACGGACAA
B4galnt2	ENSMUST00000038343	CGCGGTGGTGGTACGACATG A TGTGGTTTGGAGATGATAGA AAGAAGTTCACCACGCCGCTGGTCAACGTG A AGGTTAGGTTGAGAATAGGA AGCGCAACTAGGACGGACAA
B4galnt2	ENSMUST00000038343	CGCGGTGGTGGTACGACATG A TTGGAGGTGTAGGGAGTAAA CCAGGTTTCTGATCTTCCTCTCAGGTCCAG A AGTGTGGGATTGATGAGATA AGCGCAACTAGGACGGACAA
B4galnt2	ENSMUST00000038343	CGCGGTGGTGGTACGACATG A TGTGGTTTGGAGATGATAGA ATCCTACTATTTTTTTTGTTGCCCGCCGCT A TTGGAGGTGTAGGGAGTAAA AGCGCAACTAGGACGGACAA
B4galnt2	ENSMUST00000038343	CGCGGTGGTGGTACGACATG A TGTGGTTTGGAGATGATAGA CATGGTGTAGTACTCCACGTAGTCATCATT A AGTGTGGGATTGATGAGATA AGCGCAACTAGGACGGACAA
B4galnt2	ENSMUST00000038343	CGCGGTGGTGGTACGACATG A AGGTTAGGTTGAGAATAGGA TACTCTGAAGCAGGATCTTAAGCTTGTGGG A TTGGAGGTGTAGGGAGTAAA AGCGCAACTAGGACGGACAA
B4galnt2	ENSMUST00000038343	CGCGGTGGTGGTACGACATG A AGTGTGGGATTGATGAGATA GGAAACCTGAAGCTGGCAAAAGACACGCTG A AGGTTAGGTTGAGAATAGGA AGCGCAACTAGGACGGACAA
B4galnt2	ENSMUST00000038343	CGCGGTGGTGGTACGACATG A AGGTTAGGTTGAGAATAGGA TCATCGTCCACCCAGAGGACATATTTAGTA A TGTGGTTTGGAGATGATAGA AGCGCAACTAGGACGGACAA
B4galnt2	ENSMUST00000038343	CGCGGTGGTGGTACGACATG A AGTGTGGGATTGATGAGATA GAAACTTGGCCACTGACGACTCGTATTCCA A TTGGAGGTGTAGGGAGTAAA AGCGCAACTAGGACGGACAA
B4galnt2	ENSMUST00000038343	CGCGGTGGTGGTACGACATG A TGTGGTTTGGAGATGATAGA AACCAGCCCTTCCCAAAGGGCATGGTGTAG A TTGGAGGTGTAGGGAGTAAA AGCGCAACTAGGACGGACAA
B4galnt2	ENSMUST00000038343	CGCGGTGGTGGTACGACATG A TGTGGTTTGGAGATGATAGA AGACACGCTGGAAGTCATCGCAGCTCGCTC A AGTGTGGGATTGATGAGATA AGCGCAACTAGGACGGACAA
B4galnt2	ENSMUST00000038343	CGCGGTGGTGGTACGACATG A AGGTTAGGTTGAGAATAGGA CCGGGAAAGCCGTCAAGGGCCTGGAATGAT A TTGGAGGTGTAGGGAGTAAA AGCGCAACTAGGACGGACAA
B4galnt2	ENSMUST00000038343	CGCGGTGGTGGTACGACATG A AGGTTAGGTTGAGAATAGGA GCTCAAATTCTGCCTGTCTTCTGGCATTCA A AGTGTGGGATTGATGAGATA AGCGCAACTAGGACGGACAA
B4galnt2	ENSMUST00000038343	CGCGGTGGTGGTACGACATG A AGGTTAGGTTGAGAATAGGA AAGCTTTCAGGATGACCTCATAGACTGGAG A TGTGGTTTGGAGATGATAGA AGCGCAACTAGGACGGACAA
B4galnt2	ENSMUST00000038343	CGCGGTGGTGGTACGACATG A TTGGAGGTGTAGGGAGTAAA ATTTGTCATAAGTCTTCTCCAAGGCAGCCA A AGTGTGGGATTGATGAGATA AGCGCAACTAGGACGGACAA
B4galnt2	ENSMUST00000038343	CGCGGTGGTGGTACGACATG A TTGGAGGTGTAGGGAGTAAA TCAATCTTGGTCTTGTCGCTGAAGAGAAAG A TGTGGTTTGGAGATGATAGA AGCGCAACTAGGACGGACAA
B4galnt2	ENSMUST00000038343	CGCGGTGGTGGTACGACATG A AGTGTGGGATTGATGAGATA CTGAACCTCATCATCTGGCACATCAGCAAG A TGTGGTTTGGAGATGATAGA AGCGCAACTAGGACGGACAA
B4galnt2	ENSMUST00000038343	CGCGGTGGTGGTACGACATG A AGGTTAGGTTGAGAATAGGA TGGGTCAACCCTTGCAGGCTCTGGAAACTT A TTGGAGGTGTAGGGAGTAAA AGCGCAACTAGGACGGACAA
B4galnt2	ENSMUST00000038343	CGCGGTGGTGGTACGACATG A AGGTTAGGTTGAGAATAGGA GGTCATACAACTTGGGTACAGTCTGTTGTT A AGTGTGGGATTGATGAGATA AGCGCAACTAGGACGGACAA
B4galnt2	ENSMUST00000038343	CGCGGTGGTGGTACGACATG A TGTGGTTTGGAGATGATAGA ATTGGATCACAGAATTGGTGTTGGCCCGGT A AGGTTAGGTTGAGAATAGGA AGCGCAACTAGGACGGACAA
B4galnt2	ENSMUST00000038343	CGCGGTGGTGGTACGACATG A TTGGAGGTGTAGGGAGTAAA TACTTACTGTGTCCACCTTGTGGAGATAGT A AGTGTGGGATTGATGAGATA AGCGCAACTAGGACGGACAA
B4galnt2	ENSMUST00000038343	CGCGGTGGTGGTACGACATG A TGTGGTTTGGAGATGATAGA CTGGAATGATCCCCACCTCTGGTGAAGACA A TTGGAGGTGTAGGGAGTAAA AGCGCAACTAGGACGGACAA
B4galnt2	ENSMUST00000038343	CGCGGTGGTGGTACGACATG A TGTGGTTTGGAGATGATAGA CAGGGGCTCCTTGCTGTCATCAGCTACAAT A AGTGTGGGATTGATGAGATA AGCGCAACTAGGACGGACAA
B4galnt2	ENSMUST00000038343	CGCGGTGGTGGTACGACATG A TTGGAGGTGTAGGGAGTAAA GCCACTCGTTGCAAGATGGGATCAAAACCA A AGGTTAGGTTGAGAATAGGA AGCGCAACTAGGACGGACAA
B4galnt2	ENSMUST00000038343	CGCGGTGGTGGTACGACATG A AGTGTGGGATTGATGAGATA GGCGAGGCAGCCCTTCTCTCCTCTGAAAGT A AGGTTAGGTTGAGAATAGGA AGCGCAACTAGGACGGACAA
B4galnt2	ENSMUST00000038343	CGCGGTGGTGGTACGACATG A AGGTTAGGTTGAGAATAGGA CAGGATCTTAAGCTTGTGGGGACGGAGAAA A TGTGGTTTGGAGATGATAGA AGCGCAACTAGGACGGACAA
B4galnt2	ENSMUST00000038343	CGCGGTGGTGGTACGACATG A TTGGAGGTGTAGGGAGTAAA TTACACCCGGGCAAGAGCCCACCAACAGTC A AGTGTGGGATTGATGAGATA AGCGCAACTAGGACGGACAA
B4galnt2	ENSMUST00000038343	CGCGGTGGTGGTACGACATG A TGTGGTTTGGAGATGATAGA CACTGTAGGTAAAGAGTTTCCTCAGATGCT A TTGGAGGTGTAGGGAGTAAA AGCGCAACTAGGACGGACAA
B4galnt2	ENSMUST00000038343	CGCGGTGGTGGTACGACATG A AGTGTGGGATTGATGAGATA ATAGTCACTGGAAACTTGGCCACTGACGAC A TGTGGTTTGGAGATGATAGA AGCGCAACTAGGACGGACAA
B4galnt2	ENSMUST00000038343	CGCGGTGGTGGTACGACATG A TTGGAGGTGTAGGGAGTAAA CATCAGCAAGGGTGTTCAGTGTCCCCAGAG A AGGTTAGGTTGAGAATAGGA AGCGCAACTAGGACGGACAA
B4galnt2	ENSMUST00000038343	CGCGGTGGTGGTACGACATG A AGTGTGGGATTGATGAGATA ACATGCTGAAGGATGAAATTCAGGACCTTC A AGGTTAGGTTGAGAATAGGA AGCGCAACTAGGACGGACAA
B4galnt2	ENSMUST00000038343	CGCGGTGGTGGTACGACATG A TGTGGTTTGGAGATGATAGA CACCATGGACTGGGTATCCGAAGGGGAGAT A AGGTTAGGTTGAGAATAGGA AGCGCAACTAGGACGGACAA
B4galnt2	ENSMUST00000038343	CGCGGTGGTGGTACGACATG A AGTGTGGGATTGATGAGATA GATGACCTCATAGACTGGAGCATCTGGCCC A TTGGAGGTGTAGGGAGTAAA AGCGCAACTAGGACGGACAA
B4galnt2	ENSMUST00000038343	CGCGGTGGTGGTACGACATG A TTGGAGGTGTAGGGAGTAAA TTGCTGTCATCAGCTACAATCACGGTGATG A TGTGGTTTGGAGATGATAGA AGCGCAACTAGGACGGACAA
B4galnt2	ENSMUST00000038343	CGCGGTGGTGGTACGACATG A AGTGTGGGATTGATGAGATA TGGAAATGGTCAGCTGCCTCTGGCCTCTGC A TGTGGTTTGGAGATGATAGA AGCGCAACTAGGACGGACAA
B4galnt2	ENSMUST00000038343	CGCGGTGGTGGTACGACATG A TTGGAGGTGTAGGGAGTAAA TGAGAATTGTATGCAGGGGCATCACCTCCA A AGGTTAGGTTGAGAATAGGA AGCGCAACTAGGACGGACAA
B4galnt2	ENSMUST00000038343	CGCGGTGGTGGTACGACATG A AGTGTGGGATTGATGAGATA ACTCTGTGCTGGTGTACGTCACATGCTGAA A AGGTTAGGTTGAGAATAGGA AGCGCAACTAGGACGGACAA
B4galnt2	ENSMUST00000038343	CGCGGTGGTGGTACGACATG A TGTGGTTTGGAGATGATAGA CTGGAAACTTTGGCTTGAAGGTGCTGAAGT A AGGTTAGGTTGAGAATAGGA AGCGCAACTAGGACGGACAA
B4galnt2	ENSMUST00000038343	CGCGGTGGTGGTACGACATG A AGTGTGGGATTGATGAGATA TGCCTGTCTTCTGGCATTCACAGCTGGAAG A TTGGAGGTGTAGGGAGTAAA AGCGCAACTAGGACGGACAA
B4galnt2	ENSMUST00000038343	CGCGGTGGTGGTACGACATG A TTGGAGGTGTAGGGAGTAAA TGGAGATAGTACTCTGTGCTGGTGTACGTC A TGTGGTTTGGAGATGATAGA AGCGCAACTAGGACGGACAA
B4galnt2	ENSMUST00000038343	CGCGGTGGTGGTACGACATG A AGTGTGGGATTGATGAGATA AGCTTGTGGGGACGGAGAAAAGTCTTCGTG A TGTGGTTTGGAGATGATAGA AGCGCAACTAGGACGGACAA
B4galnt2	ENSMUST00000038343	CGCGGTGGTGGTACGACATG A TTGGAGGTGTAGGGAGTAAA GGTTCTTGAAGTACTGGAGTGCAACCTTGA A AGGTTAGGTTGAGAATAGGA AGCGCAACTAGGACGGACAA
B4galnt2	ENSMUST00000038343	CGCGGTGGTGGTACGACATG A AGTGTGGGATTGATGAGATA TGGTCTTGGTACTTTTTAAGTGGAGCAGTA A AGGTTAGGTTGAGAATAGGA AGCGCAACTAGGACGGACAA
B4galnt2	ENSMUST00000038343	CGCGGTGGTGGTACGACATG A AGGTTAGGTTGAGAATAGGA GTTGTTCCGTGTGAGCCAAGAAGAAGTTCA A TGTGGTTTGGAGATGATAGA AGCGCAACTAGGACGGACAA
B4galnt2	ENSMUST00000038343	CGCGGTGGTGGTACGACATG A AGTGTGGGATTGATGAGATA ATGCAGGGGCATCACCTCCACACCATGGAC A TTGGAGGTGTAGGGAGTAAA AGCGCAACTAGGACGGACAA
B4galnt2	ENSMUST00000038343	CGCGGTGGTGGTACGACATG A TTGGAGGTGTAGGGAGTAAA AGCTGGCAAAAGACACGCTGGAAGTCATCG A TGTGGTTTGGAGATGATAGA AGCGCAACTAGGACGGACAA
B4galnt2	ENSMUST00000038343	CGCGGTGGTGGTACGACATG A AGTGTGGGATTGATGAGATA ACTCTCCGTGGGCCACTCGTTGCAAGATGG A TGTGGTTTGGAGATGATAGA AGCGCAACTAGGACGGACAA
B4galnt2	ENSMUST00000038343	CGCGGTGGTGGTACGACATG A AGGTTAGGTTGAGAATAGGA CACGGTGATGTCTGGGTAATATTTTCGAAT A TTGGAGGTGTAGGGAGTAAA AGCGCAACTAGGACGGACAA
B4galnt2	ENSMUST00000038343	CGCGGTGGTGGTACGACATG A AGGTTAGGTTGAGAATAGGA ACGCAACAGTGGCAAGTCCTACCATGAGGA A AGTGTGGGATTGATGAGATA AGCGCAACTAGGACGGACAA
B4galnt2	ENSMUST00000038343	CGCGGTGGTGGTACGACATG A TGTGGTTTGGAGATGATAGA CTGTTGTTTGATAGTCACTGGAAACTTGGC A AGGTTAGGTTGAGAATAGGA AGCGCAACTAGGACGGACAA
B4galnt2	ENSMUST00000038343	CGCGGTGGTGGTACGACATG A AGTGTGGGATTGATGAGATA TGGGTATCCGAAGGGGAGATTGGGTGGAGC A TTGGAGGTGTAGGGAGTAAA AGCGCAACTAGGACGGACAA
B4galnt2	ENSMUST00000038343	CGCGGTGGTGGTACGACATG A TGTGGTTTGGAGATGATAGA CAGCTACAATCACGGTGATGTCTGGGTAAT A TTGGAGGTGTAGGGAGTAAA AGCGCAACTAGGACGGACAA
B4galnt2	ENSMUST00000038343	CGCGGTGGTGGTACGACATG A AGTGTGGGATTGATGAGATA ACCATGAGGACAAATGTCTTGAGGAGCCAT A TGTGGTTTGGAGATGATAGA AGCGCAACTAGGACGGACAA
B4galnt2	ENSMUST00000038343	CGCGGTGGTGGTACGACATG A TTGGAGGTGTAGGGAGTAAA ATATTTAGTAGTCACCTGTGAGATGGCCAG A AGGTTAGGTTGAGAATAGGA AGCGCAACTAGGACGGACAA
B4galnt2	ENSMUST00000038343	CGCGGTGGTGGTACGACATG A AGGTTAGGTTGAGAATAGGA TCGTATTCCATACTTACTGTGTCCACCTTG A AGTGTGGGATTGATGAGATA AGCGCAACTAGGACGGACAA
B4galnt2	ENSMUST00000038343	CGCGGTGGTGGTACGACATG A AGGTTAGGTTGAGAATAGGA TTCATACTGGAGGCCTGGGATGAGAATTGT A TGTGGTTTGGAGATGATAGA AGCGCAACTAGGACGGACAA
B4galnt2	ENSMUST00000038343	CGCGGTGGTGGTACGACATG A TTGGAGGTGTAGGGAGTAAA GTGCTGAAGTCTGTTGTAAGGGACACCTTT A AGTGTGGGATTGATGAGATA AGCGCAACTAGGACGGACAA
B4galnt2	ENSMUST00000038343	CGCGGTGGTGGTACGACATG A TGTGGTTTGGAGATGATAGA CAGGACCTTCCGATGTCTGGTGGAAATGGT A TTGGAGGTGTAGGGAGTAAA AGCGCAACTAGGACGGACAA
B4galnt2	ENSMUST00000038343	CGCGGTGGTGGTACGACATG A AGTGTGGGATTGATGAGATA CACACTGATTTTTGGGGAAGAGCCAGATGT A TGTGGTTTGGAGATGATAGA AGCGCAACTAGGACGGACAA
B4galnt2	ENSMUST00000038343	CGCGGTGGTGGTACGACATG A TTGGAGGTGTAGGGAGTAAA GCTCCCATTCTTGGTCTGTTCATACAGCAG A AGGTTAGGTTGAGAATAGGA AGCGCAACTAGGACGGACAA
B4galnt2	ENSMUST00000038343	CGCGGTGGTGGTACGACATG A AGTGTGGGATTGATGAGATA CCAGGACATCCACCAGTACCTCAATCTTGG A AGGTTAGGTTGAGAATAGGA AGCGCAACTAGGACGGACAA
B4galnt3	ENSMUST00000212457	CGCGGTGGTGGTACGACATG A AGGTTAGGTTGAGAATAGGA GGGAGGCTGATAAACTCACTGGCTTGGAAA A AGGGTGTGTTTGTAAAGGGT AGCGCAACTAGGACGGACAA
B4galnt3	ENSMUST00000212457	CGCGGTGGTGGTACGACATG A TGTGGTTTGGAGATGATAGA TGCAGATAGCCAAATATGCGGAGGCCATAG A AGGGTGTGTTTGTAAAGGGT AGCGCAACTAGGACGGACAA
B4galnt3	ENSMUST00000212457	CGCGGTGGTGGTACGACATG A AGGGTGTGTTTGTAAAGGGT GGACACAGCCAGCTTCCTCAGAGTTGTGCG A AGTTGAGGTGGGAGAGTATT AGCGCAACTAGGACGGACAA
B4galnt3	ENSMUST00000212457	CGCGGTGGTGGTACGACATG A TGTGGTTTGGAGATGATAGA ACAAAACGGAGGCCCTGGTAGCGCTGTAGC A AGGTTAGGTTGAGAATAGGA AGCGCAACTAGGACGGACAA
B4galnt3	ENSMUST00000212457	CGCGGTGGTGGTACGACATG A AGTTGAGGTGGGAGAGTATT AGGAGAAACCTTGGGGCCAGCAGAGCTTGG A AGGTTAGGTTGAGAATAGGA AGCGCAACTAGGACGGACAA
B4galnt3	ENSMUST00000212457	CGCGGTGGTGGTACGACATG A AGTTGAGGTGGGAGAGTATT GGAGTGTTGGAGGAGCCTACATGGCTGGCT A TGTGGTTTGGAGATGATAGA AGCGCAACTAGGACGGACAA
B4galnt3	ENSMUST00000212457	CGCGGTGGTGGTACGACATG A AGGGTGTGTTTGTAAAGGGT GGTGGAAATAGTCTTCTGTTTTCTCCCTTG A AGGTTAGGTTGAGAATAGGA AGCGCAACTAGGACGGACAA
B4galnt3	ENSMUST00000212457	CGCGGTGGTGGTACGACATG A AGGGTGTGTTTGTAAAGGGT AGGTCTATGCCAGCCTGCAGTCCAGCAGAG A TGTGGTTTGGAGATGATAGA AGCGCAACTAGGACGGACAA
B4galnt3	ENSMUST00000212457	CGCGGTGGTGGTACGACATG A AGTTGAGGTGGGAGAGTATT TACTTCCCAGTAGCCCTCAGGCCACTGTGG A AGGGTGTGTTTGTAAAGGGT AGCGCAACTAGGACGGACAA
B4galnt3	ENSMUST00000212457	CGCGGTGGTGGTACGACATG A TGTGGTTTGGAGATGATAGA TTCTCAGGAAGACCCGTGTGACCTCCAGGG A AGGTTAGGTTGAGAATAGGA AGCGCAACTAGGACGGACAA
B4galnt3	ENSMUST00000212457	CGCGGTGGTGGTACGACATG A AGGTTAGGTTGAGAATAGGA CAGACCCTGCAGGTTCCGAGCTTCTGTGTC A AGTTGAGGTGGGAGAGTATT AGCGCAACTAGGACGGACAA
B4galnt3	ENSMUST00000212457	CGCGGTGGTGGTACGACATG A AGTTGAGGTGGGAGAGTATT CACTCAGCTTCAGGTACTGGTAGCTCCGCA A TGTGGTTTGGAGATGATAGA AGCGCAACTAGGACGGACAA
B4galnt3	ENSMUST00000212457	CGCGGTGGTGGTACGACATG A AGGGTGTGTTTGTAAAGGGT GGAATGGAAGTGATGGAAGAAGTTCCTGAG A AGGTTAGGTTGAGAATAGGA AGCGCAACTAGGACGGACAA
B4galnt3	ENSMUST00000212457	CGCGGTGGTGGTACGACATG A AGGGTGTGTTTGTAAAGGGT GCCTGCTTGGAGAATCCTGTCCAGCAGCTC A TGTGGTTTGGAGATGATAGA AGCGCAACTAGGACGGACAA
B4galnt3	ENSMUST00000212457	CGCGGTGGTGGTACGACATG A AGGGTGTGTTTGTAAAGGGT GAGTTGTGCGGATGTGGGGGTAGAGTGGGA A AGTTGAGGTGGGAGAGTATT AGCGCAACTAGGACGGACAA
B4galnt3	ENSMUST00000212457	CGCGGTGGTGGTACGACATG A TGTGGTTTGGAGATGATAGA TTTTCCCATCGGTGAAAGGGTGCAGATAGC A AGGTTAGGTTGAGAATAGGA AGCGCAACTAGGACGGACAA
B4galnt3	ENSMUST00000212457	CGCGGTGGTGGTACGACATG A AGTTGAGGTGGGAGAGTATT CCGGGTCCTCTGGCTGAGCTTTCTCAGGAA A AGGTTAGGTTGAGAATAGGA AGCGCAACTAGGACGGACAA
B4galnt3	ENSMUST00000212457	CGCGGTGGTGGTACGACATG A AGTTGAGGTGGGAGAGTATT TCAAAGTTTCCACTCAGCTTCAGGTACTGG A TGTGGTTTGGAGATGATAGA AGCGCAACTAGGACGGACAA
B4galnt3	ENSMUST00000212457	CGCGGTGGTGGTACGACATG A AGGGTGTGTTTGTAAAGGGT TGTTGGATGGAGCTGCCACACCAGTCTTCA A AGGTTAGGTTGAGAATAGGA AGCGCAACTAGGACGGACAA
B4galnt3	ENSMUST00000212457	CGCGGTGGTGGTACGACATG A AGGGTGTGTTTGTAAAGGGT AGAAGGCCATCCTCCAAACCTGGCTGCTCC A TGTGGTTTGGAGATGATAGA AGCGCAACTAGGACGGACAA
B4galnt3	ENSMUST00000212457	CGCGGTGGTGGTACGACATG A AGTTGAGGTGGGAGAGTATT ACACGTACTCCGAGAGCCGTACCAGGCGTT A AGGGTGTGTTTGTAAAGGGT AGCGCAACTAGGACGGACAA
B4galnt3	ENSMUST00000212457	CGCGGTGGTGGTACGACATG A AGGTTAGGTTGAGAATAGGA AGCTACTGTTCCTACTCCTACTTCGGGCAA A TGTGGTTTGGAGATGATAGA AGCGCAACTAGGACGGACAA
B4galnt3	ENSMUST00000212457	CGCGGTGGTGGTACGACATG A AGTTGAGGTGGGAGAGTATT AGTTCCTGAGGGAGAGCCGCTCCACTTCCA A AGGTTAGGTTGAGAATAGGA AGCGCAACTAGGACGGACAA
B4galnt3	ENSMUST00000212457	CGCGGTGGTGGTACGACATG A TGTGGTTTGGAGATGATAGA TGAAGGATTCCACTTGATTCAGCCACTGGG A AGTTGAGGTGGGAGAGTATT AGCGCAACTAGGACGGACAA
B4galnt3	ENSMUST00000212457	CGCGGTGGTGGTACGACATG A AGGGTGTGTTTGTAAAGGGT CAGGTACTGGTAGCTCCGCAGTCTGGACCT A AGGTTAGGTTGAGAATAGGA AGCGCAACTAGGACGGACAA
B4galnt3	ENSMUST00000212457	CGCGGTGGTGGTACGACATG A TGTGGTTTGGAGATGATAGA CATTCAGGACATGTCTGTGACGGTTGCGTG A AGGGTGTGTTTGTAAAGGGT AGCGCAACTAGGACGGACAA
B4galnt3	ENSMUST00000212457	CGCGGTGGTGGTACGACATG A AGTTGAGGTGGGAGAGTATT GAGATTCGGATCAACGGCTGGGATGTTCCT A AGGGTGTGTTTGTAAAGGGT AGCGCAACTAGGACGGACAA
B4galnt3	ENSMUST00000212457	CGCGGTGGTGGTACGACATG A TGTGGTTTGGAGATGATAGA CATCACCATGGGGGCAAAGGCCATCTTGCC A AGGTTAGGTTGAGAATAGGA AGCGCAACTAGGACGGACAA
B4galnt3	ENSMUST00000212457	CGCGGTGGTGGTACGACATG A AGGTTAGGTTGAGAATAGGA CCAGTCTTCAAACACATGTAGGTTGGCGTG A AGTTGAGGTGGGAGAGTATT AGCGCAACTAGGACGGACAA
B4galnt3	ENSMUST00000212457	CGCGGTGGTGGTACGACATG A TGTGGTTTGGAGATGATAGA CAGGTCGATCCAGTCGGTTCTCAGGGCTTG A AGTTGAGGTGGGAGAGTATT AGCGCAACTAGGACGGACAA
B4galnt3	ENSMUST00000212457	CGCGGTGGTGGTACGACATG A AGGTTAGGTTGAGAATAGGA ATCCTTCACCAGGTCTATGCCAGCCTGCAG A AGGGTGTGTTTGTAAAGGGT AGCGCAACTAGGACGGACAA
B4galnt3	ENSMUST00000212457	CGCGGTGGTGGTACGACATG A AGGGTGTGTTTGTAAAGGGT AGCCAAGAGCTTCCGCAGGTGGTAGTCAGT A TGTGGTTTGGAGATGATAGA AGCGCAACTAGGACGGACAA
B4galnt3	ENSMUST00000212457	CGCGGTGGTGGTACGACATG A AGGGTGTGTTTGTAAAGGGT AGCCTGGTTCTTCACAGGCACAATAAAGTG A AGTTGAGGTGGGAGAGTATT AGCGCAACTAGGACGGACAA
B4galnt3	ENSMUST00000212457	CGCGGTGGTGGTACGACATG A TGTGGTTTGGAGATGATAGA GGTGAAAGGGTGCAGATAGCCAAATATGCG A AGGTTAGGTTGAGAATAGGA AGCGCAACTAGGACGGACAA
B4galnt3	ENSMUST00000212457	CGCGGTGGTGGTACGACATG A AGTTGAGGTGGGAGAGTATT TGGCTGAGCTTTCTCAGGAAGACCCGTGTG A AGGTTAGGTTGAGAATAGGA AGCGCAACTAGGACGGACAA
B4galnt3	ENSMUST00000212457	CGCGGTGGTGGTACGACATG A TGTGGTTTGGAGATGATAGA CAAATCCATTTACTTCCCAGTAGCCCTCAG A AGTTGAGGTGGGAGAGTATT AGCGCAACTAGGACGGACAA
B4galnt3	ENSMUST00000212457	CGCGGTGGTGGTACGACATG A AGGGTGTGTTTGTAAAGGGT AACTGCTGCACCCAGCGAGCCTGGTTCTTC A AGGTTAGGTTGAGAATAGGA AGCGCAACTAGGACGGACAA
B4galnt3	ENSMUST00000212457	CGCGGTGGTGGTACGACATG A TGTGGTTTGGAGATGATAGA TGTTACAGTTCAGGTCGATCCAGTCGGTTC A AGGGTGTGTTTGTAAAGGGT AGCGCAACTAGGACGGACAA
B4galnt3	ENSMUST00000212457	CGCGGTGGTGGTACGACATG A AGTTGAGGTGGGAGAGTATT CGGTTCCACATGCCTCGCTTGGAATGGAAG A AGGGTGTGTTTGTAAAGGGT AGCGCAACTAGGACGGACAA
B4galnt3	ENSMUST00000212457	CGCGGTGGTGGTACGACATG A AGGTTAGGTTGAGAATAGGA AAATTTCCCAAACTCTCCAGGGGCTGTCCA A TGTGGTTTGGAGATGATAGA AGCGCAACTAGGACGGACAA
B4galnt3	ENSMUST00000212457	CGCGGTGGTGGTACGACATG A AGTTGAGGTGGGAGAGTATT CCAGGTCAGACTTGTAGATCCCGAGCAGTC A AGGTTAGGTTGAGAATAGGA AGCGCAACTAGGACGGACAA
B4galnt3	ENSMUST00000212457	CGCGGTGGTGGTACGACATG A TGTGGTTTGGAGATGATAGA CCTCCACGTGGTCAGTGCCTTCATCATTTT A AGTTGAGGTGGGAGAGTATT AGCGCAACTAGGACGGACAA
B4galnt3	ENSMUST00000212457	CGCGGTGGTGGTACGACATG A AGGGTGTGTTTGTAAAGGGT TCAGACGGGTATAGTCATTGGGATAAACAA A AGGTTAGGTTGAGAATAGGA AGCGCAACTAGGACGGACAA
B4galnt3	ENSMUST00000212457	CGCGGTGGTGGTACGACATG A TGTGGTTTGGAGATGATAGA AAGCAGCAGGTTGCCCGATGTGTTACAGTT A AGGGTGTGTTTGTAAAGGGT AGCGCAACTAGGACGGACAA
B4galnt3	ENSMUST00000212457	CGCGGTGGTGGTACGACATG A AGTTGAGGTGGGAGAGTATT TGCTTCTCTGGCTTGTCCATCTTGATATAT A AGGGTGTGTTTGTAAAGGGT AGCGCAACTAGGACGGACAA
B4galnt3	ENSMUST00000212457	CGCGGTGGTGGTACGACATG A AGGTTAGGTTGAGAATAGGA CAGCAGCTGAAGGCCTGAGACCTGGTCATC A TGTGGTTTGGAGATGATAGA AGCGCAACTAGGACGGACAA
B4galnt3	ENSMUST00000212457	CGCGGTGGTGGTACGACATG A AGGTTAGGTTGAGAATAGGA GGGCTGTCCATTCCTTTCCTGTCTTGCCCA A AGTTGAGGTGGGAGAGTATT AGCGCAACTAGGACGGACAA
B4galnt3	ENSMUST00000212457	CGCGGTGGTGGTACGACATG A AGTTGAGGTGGGAGAGTATT ATGGCTGGCTGCTGTCTGTGGGATATGGCC A TGTGGTTTGGAGATGATAGA AGCGCAACTAGGACGGACAA
B4galnt3	ENSMUST00000212457	CGCGGTGGTGGTACGACATG A AGGTTAGGTTGAGAATAGGA GAAAGAGGCGCTACAGGGCCACTCTGTGAG A AGGGTGTGTTTGTAAAGGGT AGCGCAACTAGGACGGACAA
B4galnt3	ENSMUST00000212457	CGCGGTGGTGGTACGACATG A TGTGGTTTGGAGATGATAGA GGTAGCTGGGTTTGTAGGGACAATCGGGCA A AGGGTGTGTTTGTAAAGGGT AGCGCAACTAGGACGGACAA
B4galnt3	ENSMUST00000212457	CGCGGTGGTGGTACGACATG A AGTTGAGGTGGGAGAGTATT GTTGGAGGCTCTATCCTGTCTCCCCTTCTC A AGGGTGTGTTTGTAAAGGGT AGCGCAACTAGGACGGACAA
B4galnt3	ENSMUST00000212457	CGCGGTGGTGGTACGACATG A AGGTTAGGTTGAGAATAGGA AGGTTCCGAGCTTCTGTGTCCTCCCTGCCT A TGTGGTTTGGAGATGATAGA AGCGCAACTAGGACGGACAA
B4galnt3	ENSMUST00000212457	CGCGGTGGTGGTACGACATG A AGGTTAGGTTGAGAATAGGA CCTGGAAGCTGGACCTGTCCTGGTCATAGG A AGTTGAGGTGGGAGAGTATT AGCGCAACTAGGACGGACAA
B4galnt3	ENSMUST00000212457	CGCGGTGGTGGTACGACATG A TGTGGTTTGGAGATGATAGA TATGGCCCACCTCATCCATCCTTAGGATGG A AGTTGAGGTGGGAGAGTATT AGCGCAACTAGGACGGACAA
B4galnt3	ENSMUST00000212457	CGCGGTGGTGGTACGACATG A AGGGTGTGTTTGTAAAGGGT CCATCCACCAGGTAGCTGGGTTTGTAGGGA A AGGTTAGGTTGAGAATAGGA AGCGCAACTAGGACGGACAA
B4galnt3	ENSMUST00000212457	CGCGGTGGTGGTACGACATG A AGGGTGTGTTTGTAAAGGGT TTCTCCACATTCACAATGCGCTGCAGCTGG A TGTGGTTTGGAGATGATAGA AGCGCAACTAGGACGGACAA
B4galnt3	ENSMUST00000212457	CGCGGTGGTGGTACGACATG A AGTTGAGGTGGGAGAGTATT ATGATGGTGAACTTGGCTCCAGGGTCATTC A AGGGTGTGTTTGTAAAGGGT AGCGCAACTAGGACGGACAA
B4galnt3	ENSMUST00000212457	CGCGGTGGTGGTACGACATG A AGGTTAGGTTGAGAATAGGA CCACACAGTGCTTCCGGATGGTATCAATGA A TGTGGTTTGGAGATGATAGA AGCGCAACTAGGACGGACAA
B4galnt3	ENSMUST00000212457	CGCGGTGGTGGTACGACATG A AGGTTAGGTTGAGAATAGGA GAAGTCGAGGTTCTGAGCGCTGAAGGTCTG A AGTTGAGGTGGGAGAGTATT AGCGCAACTAGGACGGACAA
B4galnt3	ENSMUST00000212457	CGCGGTGGTGGTACGACATG A TGTGGTTTGGAGATGATAGA CGATGGTTCCAGGAGAAACCTTGGGGCCAG A AGTTGAGGTGGGAGAGTATT AGCGCAACTAGGACGGACAA
B4galnt3	ENSMUST00000212457	CGCGGTGGTGGTACGACATG A AGGTTAGGTTGAGAATAGGA TTGGTCCACTTGGGGGACACAGCCAGCTTC A AGGGTGTGTTTGTAAAGGGT AGCGCAACTAGGACGGACAA
B4galnt3	ENSMUST00000212457	CGCGGTGGTGGTACGACATG A AGGGTGTGTTTGTAAAGGGT TGCCTCGCTTGGAATGGAAGTGATGGAAGA A TGTGGTTTGGAGATGATAGA AGCGCAACTAGGACGGACAA
B4galnt3	ENSMUST00000212457	CGCGGTGGTGGTACGACATG A AGGGTGTGTTTGTAAAGGGT GCTTGTCCTGGTTGGAAAGGCAGTTGTAGA A AGTTGAGGTGGGAGAGTATT AGCGCAACTAGGACGGACAA
B4galnt3	ENSMUST00000212457	CGCGGTGGTGGTACGACATG A AGGTTAGGTTGAGAATAGGA GTACCAGGCGTTGGCCATCCAGCAGTTCAA A TGTGGTTTGGAGATGATAGA AGCGCAACTAGGACGGACAA
B4galnt3	ENSMUST00000212457	CGCGGTGGTGGTACGACATG A AGTTGAGGTGGGAGAGTATT TCACCAGTGGGCCTGGCTCTCTGGATGAGA A AGGTTAGGTTGAGAATAGGA AGCGCAACTAGGACGGACAA
B4galnt3	ENSMUST00000212457	CGCGGTGGTGGTACGACATG A TGTGGTTTGGAGATGATAGA CCTGCAGTCCAGCAGAGCGCTCAAAGTTTC A AGTTGAGGTGGGAGAGTATT AGCGCAACTAGGACGGACAA
B4galnt3	ENSMUST00000212457	CGCGGTGGTGGTACGACATG A AGGGTGTGTTTGTAAAGGGT CAGAACTCAGCATTGTCATCAGCAGCGATG A AGGTTAGGTTGAGAATAGGA AGCGCAACTAGGACGGACAA
B4galnt3	ENSMUST00000212457	CGCGGTGGTGGTACGACATG A TGTGGTTTGGAGATGATAGA AGAAACATTTATTATGGGTCTCCATGTGGC A AGGGTGTGTTTGTAAAGGGT AGCGCAACTAGGACGGACAA
B4galnt3	ENSMUST00000212457	CGCGGTGGTGGTACGACATG A AGGGTGTGTTTGTAAAGGGT GACCTCAAAGTAGTACCTGAGGGAGGCTGA A AGTTGAGGTGGGAGAGTATT AGCGCAACTAGGACGGACAA
B4galnt3	ENSMUST00000212457	CGCGGTGGTGGTACGACATG A AGGTTAGGTTGAGAATAGGA GAGGCCATAGTTGGTCCACTTGGGGGACAC A TGTGGTTTGGAGATGATAGA AGCGCAACTAGGACGGACAA
B4galnt3	ENSMUST00000212457	CGCGGTGGTGGTACGACATG A AGGTTAGGTTGAGAATAGGA ACTTGGGACAGGCTCTCCATATCTCTGATG A AGTTGAGGTGGGAGAGTATT AGCGCAACTAGGACGGACAA
B4galnt3	ENSMUST00000212457	CGCGGTGGTGGTACGACATG A AGTTGAGGTGGGAGAGTATT TGGCTCTCTGGATGAGAGGCAGGTTCCTCC A TGTGGTTTGGAGATGATAGA AGCGCAACTAGGACGGACAA
B4galnt3	ENSMUST00000212457	CGCGGTGGTGGTACGACATG A AGGTTAGGTTGAGAATAGGA CTATCCTGTCTCCCCTTCTCTGCTCAGCAA A AGGGTGTGTTTGTAAAGGGT AGCGCAACTAGGACGGACAA
B4galnt3	ENSMUST00000212457	CGCGGTGGTGGTACGACATG A TGTGGTTTGGAGATGATAGA ATCTCCACATCCATGTCCTCACTGCTATAG A AGGGTGTGTTTGTAAAGGGT AGCGCAACTAGGACGGACAA
B4galnt3	ENSMUST00000212457	CGCGGTGGTGGTACGACATG A AGGGTGTGTTTGTAAAGGGT CACTTGATTCAGCCACTGGGACTGCTCAAG A AGTTGAGGTGGGAGAGTATT AGCGCAACTAGGACGGACAA
B4galnt3	ENSMUST00000212457	CGCGGTGGTGGTACGACATG A AGGTTAGGTTGAGAATAGGA GCTTGTCCATCTTGATATATTCCTGGAAGC A TGTGGTTTGGAGATGATAGA AGCGCAACTAGGACGGACAA
B4galnt3	ENSMUST00000212457	CGCGGTGGTGGTACGACATG A AGGTTAGGTTGAGAATAGGA GATGTGGGGGTAGAGTGGGAAGTGCAGGTT A AGTTGAGGTGGGAGAGTATT AGCGCAACTAGGACGGACAA
B4galnt3	ENSMUST00000212457	CGCGGTGGTGGTACGACATG A TGTGGTTTGGAGATGATAGA TCAACGGCTGGGATGTTCCTGCTGGCTAGG A AGTTGAGGTGGGAGAGTATT AGCGCAACTAGGACGGACAA
B4galnt3	ENSMUST00000212457	CGCGGTGGTGGTACGACATG A AGGGTGTGTTTGTAAAGGGT AACTCTCCAGGGGCTGTCCATTCCTTTCCT A AGGTTAGGTTGAGAATAGGA AGCGCAACTAGGACGGACAA
B4galnt3	ENSMUST00000212457	CGCGGTGGTGGTACGACATG A TGTGGTTTGGAGATGATAGA CACTTCAGGTAGCTACTGTTCCTACTCCTA A AGGGTGTGTTTGTAAAGGGT AGCGCAACTAGGACGGACAA
B4galnt3	ENSMUST00000212457	CGCGGTGGTGGTACGACATG A AGGGTGTGTTTGTAAAGGGT TCACAATGCGCTGCAGCTGGTATCTCCCCC A AGTTGAGGTGGGAGAGTATT AGCGCAACTAGGACGGACAA
B4galnt3	ENSMUST00000212457	CGCGGTGGTGGTACGACATG A TGTGGTTTGGAGATGATAGA GTTGGAAAGGCAGTTGTAGAGTTCTGTTTG A AGGTTAGGTTGAGAATAGGA AGCGCAACTAGGACGGACAA
B4galnt3	ENSMUST00000212457	CGCGGTGGTGGTACGACATG A AGGTTAGGTTGAGAATAGGA CTTCAGAGCCATCTCCACATCCATGTCCTC A AGTTGAGGTGGGAGAGTATT AGCGCAACTAGGACGGACAA
B4galnt3	ENSMUST00000212457	CGCGGTGGTGGTACGACATG A AGTTGAGGTGGGAGAGTATT ACTGCTCAAGAGTCTTCCCAGGTCTGTCAC A TGTGGTTTGGAGATGATAGA AGCGCAACTAGGACGGACAA
B4galnt3	ENSMUST00000212457	CGCGGTGGTGGTACGACATG A AGGTTAGGTTGAGAATAGGA TAAACTCACTGGCTTGGAAATTTGACTCTG A AGGGTGTGTTTGTAAAGGGT AGCGCAACTAGGACGGACAA
B4galnt3	ENSMUST00000212457	CGCGGTGGTGGTACGACATG A TGTGGTTTGGAGATGATAGA TCAGAGGCACTCGAAAGAGGGTGTCCCGAG A AGGGTGTGTTTGTAAAGGGT AGCGCAACTAGGACGGACAA
B4galnt3	ENSMUST00000212457	CGCGGTGGTGGTACGACATG A AGGGTGTGTTTGTAAAGGGT GTCAGTGCCTTCATCATTTTGCTTGTGCAG A AGTTGAGGTGGGAGAGTATT AGCGCAACTAGGACGGACAA
B4galnt3	ENSMUST00000212457	CGCGGTGGTGGTACGACATG A TGTGGTTTGGAGATGATAGA ATGTCTGTGACGGTTGCGTGGGCTCCAGAC A AGGTTAGGTTGAGAATAGGA AGCGCAACTAGGACGGACAA
B4galnt3	ENSMUST00000212457	CGCGGTGGTGGTACGACATG A AGTTGAGGTGGGAGAGTATT ACTCCTTGGTGTTCATGCCTCCGATCTTGT A AGGTTAGGTTGAGAATAGGA AGCGCAACTAGGACGGACAA
B4galnt3	ENSMUST00000212457	CGCGGTGGTGGTACGACATG A AGTTGAGGTGGGAGAGTATT GTCTGTGGGATATGGCCCACCTCATCCATC A TGTGGTTTGGAGATGATAGA AGCGCAACTAGGACGGACAA
B4galnt3	ENSMUST00000212457	CGCGGTGGTGGTACGACATG A AGGGTGTGTTTGTAAAGGGT GACTTGGCGATCAGAGGCACTCGAAAGAGG A AGGTTAGGTTGAGAATAGGA AGCGCAACTAGGACGGACAA
B4galnt3	ENSMUST00000212457	CGCGGTGGTGGTACGACATG A AGGGTGTGTTTGTAAAGGGT GTTCTGTTTGGAAAGAGGCGCTACAGGGCC A TGTGGTTTGGAGATGATAGA AGCGCAACTAGGACGGACAA
Barx2	ENSMUST00000116615	CGCGGTGGTGGTACGACATG A GAGGGTTTGTAAGGTGAATA AACTACAGAAATAAGCGCCGAGTCAGCAAG A GGGATGTATTGAAGGAGGAT AGCGCAACTAGGACGGACAA
Barx2	ENSMUST00000116615	CGCGGTGGTGGTACGACATG A GGGATGTATTGAAGGAGGAT TGTAGCCAGCCCTGCAGCTATCACCCAAGC A TGTGGTTTGGAGATGATAGA AGCGCAACTAGGACGGACAA
Barx2	ENSMUST00000116615	CGCGGTGGTGGTACGACATG A AGTTGAGGTGGGAGAGTATT CCTCGTAACTCACAACTCCCTCCAACTCCT A GGGATGTATTGAAGGAGGAT AGCGCAACTAGGACGGACAA
Barx2	ENSMUST00000116615	CGCGGTGGTGGTACGACATG A GAGGGTTTGTAAGGTGAATA AAGACCATCAGGTCTGTCGGCACCTGACCG A TGTGGTTTGGAGATGATAGA AGCGCAACTAGGACGGACAA
Barx2	ENSMUST00000116615	CGCGGTGGTGGTACGACATG A AGTTGAGGTGGGAGAGTATT TTCCCCACCCGACCCCACCCTCAAAAAAAA A GAGGGTTTGTAAGGTGAATA AGCGCAACTAGGACGGACAA
Barx2	ENSMUST00000116615	CGCGGTGGTGGTACGACATG A TGTGGTTTGGAGATGATAGA CCCTTACAGAAGGGTATCTGTGCCTAACAC A AGTTGAGGTGGGAGAGTATT AGCGCAACTAGGACGGACAA
Barx2	ENSMUST00000116615	CGCGGTGGTGGTACGACATG A GGGATGTATTGAAGGAGGAT ACAGGAGAGGATATGCCCGTAGGGAAGGGG A GAGGGTTTGTAAGGTGAATA AGCGCAACTAGGACGGACAA
Barx2	ENSMUST00000116615	CGCGGTGGTGGTACGACATG A TGTGGTTTGGAGATGATAGA GATGGTGCGACTTCTGCGTGGTTTCTTCTG A GGGATGTATTGAAGGAGGAT AGCGCAACTAGGACGGACAA
Barx2	ENSMUST00000116615	CGCGGTGGTGGTACGACATG A GGGATGTATTGAAGGAGGAT GTGATCACAGACAGGAGAGGATATGCCCGT A AGTTGAGGTGGGAGAGTATT AGCGCAACTAGGACGGACAA
Barx2	ENSMUST00000116615	CGCGGTGGTGGTACGACATG A TGTGGTTTGGAGATGATAGA GGAATTTCTTCTCTAGGCCCATGAGCTGCA A GAGGGTTTGTAAGGTGAATA AGCGCAACTAGGACGGACAA
Barx2	ENSMUST00000116615	CGCGGTGGTGGTACGACATG A GAGGGTTTGTAAGGTGAATA CGCCCCTTAGGTTTTGTGGGTGCTTCCTGT A AGTTGAGGTGGGAGAGTATT AGCGCAACTAGGACGGACAA
Barx2	ENSMUST00000116615	CGCGGTGGTGGTACGACATG A TGTGGTTTGGAGATGATAGA TAACTCCTGGGGCTGGTGAATAGGTTCTGC A AGTTGAGGTGGGAGAGTATT AGCGCAACTAGGACGGACAA
Barx2	ENSMUST00000116615	CGCGGTGGTGGTACGACATG A GAGGGTTTGTAAGGTGAATA CCACCTTTAAGGACCATCTTCTTCCATTTC A GGGATGTATTGAAGGAGGAT AGCGCAACTAGGACGGACAA
Barx2	ENSMUST00000116615	CGCGGTGGTGGTACGACATG A GGGATGTATTGAAGGAGGAT GCACACAGAGTAGAGGGAAAGTTTCTCAAA A TGTGGTTTGGAGATGATAGA AGCGCAACTAGGACGGACAA
Barx2	ENSMUST00000116615	CGCGGTGGTGGTACGACATG A AGTTGAGGTGGGAGAGTATT TGCTTGGCTGACCTGTTGCCCAGAGGAGAG A GGGATGTATTGAAGGAGGAT AGCGCAACTAGGACGGACAA
Barx2	ENSMUST00000116615	CGCGGTGGTGGTACGACATG A TGTGGTTTGGAGATGATAGA TTTGGGCTCCTGGGTATCACAGGGCTCCTC A GAGGGTTTGTAAGGTGAATA AGCGCAACTAGGACGGACAA
Barx2	ENSMUST00000116615	CGCGGTGGTGGTACGACATG A GAGGGTTTGTAAGGTGAATA AGGGCTCCTCCTGTCTCTCCGAGGATTCCA A AGTTGAGGTGGGAGAGTATT AGCGCAACTAGGACGGACAA
Barx2	ENSMUST00000116615	CGCGGTGGTGGTACGACATG A AGTTGAGGTGGGAGAGTATT AGGGAAGGGGAACCGGTACAAGAGTGCAGG A TGTGGTTTGGAGATGATAGA AGCGCAACTAGGACGGACAA
Barx2	ENSMUST00000116615	CGCGGTGGTGGTACGACATG A GGGATGTATTGAAGGAGGAT GTTTTGTGGGTGCTTCCTGTCCACCTTTAA A GAGGGTTTGTAAGGTGAATA AGCGCAACTAGGACGGACAA
Barx2	ENSMUST00000116615	CGCGGTGGTGGTACGACATG A TGTGGTTTGGAGATGATAGA TCCGATGAAAATGACGCTGGGACGTGGGAG A GGGATGTATTGAAGGAGGAT AGCGCAACTAGGACGGACAA
Barx2	ENSMUST00000116615	CGCGGTGGTGGTACGACATG A AGTTGAGGTGGGAGAGTATT AACCGGTACAAGAGTGCAGGGGCTTGGGTC A GGGATGTATTGAAGGAGGAT AGCGCAACTAGGACGGACAA
Barx2	ENSMUST00000116615	CGCGGTGGTGGTACGACATG A GAGGGTTTGTAAGGTGAATA TCTCTTCCCTTCTTCCCAGCTCCCCCTTCC A TGTGGTTTGGAGATGATAGA AGCGCAACTAGGACGGACAA
Barx2	ENSMUST00000116615	CGCGGTGGTGGTACGACATG A AGTTGAGGTGGGAGAGTATT TTCCCAGCTCCCCCTTCCCCTCAAAGAACT A GAGGGTTTGTAAGGTGAATA AGCGCAACTAGGACGGACAA
Barx2	ENSMUST00000116615	CGCGGTGGTGGTACGACATG A TGTGGTTTGGAGATGATAGA TCCTTGCCTCTCTCTTCCCTTCTTCCCAGC A AGTTGAGGTGGGAGAGTATT AGCGCAACTAGGACGGACAA
Barx2	ENSMUST00000116615	CGCGGTGGTGGTACGACATG A GAGGGTTTGTAAGGTGAATA CTTCTGCGTGGTTTCTTCTGCCTGGGCGTG A GGGATGTATTGAAGGAGGAT AGCGCAACTAGGACGGACAA
Barx2	ENSMUST00000116615	CGCGGTGGTGGTACGACATG A GGGATGTATTGAAGGAGGAT GTAGTCGCAGGTCTCCTTGGAGAGGATCTC A TGTGGTTTGGAGATGATAGA AGCGCAACTAGGACGGACAA
Barx2	ENSMUST00000116615	CGCGGTGGTGGTACGACATG A AGTTGAGGTGGGAGAGTATT TTTAACAGCTTTCCCCACCCGACCCCACCC A GGGATGTATTGAAGGAGGAT AGCGCAACTAGGACGGACAA
Barx2	ENSMUST00000116615	CGCGGTGGTGGTACGACATG A TGTGGTTTGGAGATGATAGA CACTTCCACCTACCTCTCTCTGCTTGGCTG A GAGGGTTTGTAAGGTGAATA AGCGCAACTAGGACGGACAA
Barx2	ENSMUST00000116615	CGCGGTGGTGGTACGACATG A AGTTGAGGTGGGAGAGTATT ATGACTGTGGGCTGCCGGGTGATCACAGAC A GAGGGTTTGTAAGGTGAATA AGCGCAACTAGGACGGACAA
Barx2	ENSMUST00000116615	CGCGGTGGTGGTACGACATG A TGTGGTTTGGAGATGATAGA TCTCTTCAGCTTCAATCTCCTCTGATGTGG A AGTTGAGGTGGGAGAGTATT AGCGCAACTAGGACGGACAA
Barx2	ENSMUST00000116615	CGCGGTGGTGGTACGACATG A GGGATGTATTGAAGGAGGAT TGCCTAACACAGCCTTGCAAGAAGGTTAAG A GAGGGTTTGTAAGGTGAATA AGCGCAACTAGGACGGACAA
Barx2	ENSMUST00000116615	CGCGGTGGTGGTACGACATG A GGGATGTATTGAAGGAGGAT TAATGGTGGGGGTTCAGAGGAAGCTTCTGA A TGTGGTTTGGAGATGATAGA AGCGCAACTAGGACGGACAA
Barx2	ENSMUST00000116615	CGCGGTGGTGGTACGACATG A AGTTGAGGTGGGAGAGTATT GGGCCAAGTCCAACCTGTCTGGGGTAGACA A GGGATGTATTGAAGGAGGAT AGCGCAACTAGGACGGACAA
Barx2	ENSMUST00000116615	CGCGGTGGTGGTACGACATG A TGTGGTTTGGAGATGATAGA CCCCTTCCCCTCAAAGAACTTTATTTTAGC A GAGGGTTTGTAAGGTGAATA AGCGCAACTAGGACGGACAA
Barx2	ENSMUST00000116615	CGCGGTGGTGGTACGACATG A AGTTGAGGTGGGAGAGTATT TCCCTCATTCTCCTTGCCTCTCTCTTCCCT A GAGGGTTTGTAAGGTGAATA AGCGCAACTAGGACGGACAA
Barx2	ENSMUST00000116615	CGCGGTGGTGGTACGACATG A AGTTGAGGTGGGAGAGTATT GGCTGGTGAATAGGTTCTGCCACCTCCAAG A TGTGGTTTGGAGATGATAGA AGCGCAACTAGGACGGACAA
Barx2	ENSMUST00000116615	CGCGGTGGTGGTACGACATG A GAGGGTTTGTAAGGTGAATA TGGGAACCAGGTGGGAGATGACTGTGGGCT A GGGATGTATTGAAGGAGGAT AGCGCAACTAGGACGGACAA
Barx2	ENSMUST00000116615	CGCGGTGGTGGTACGACATG A TGTGGTTTGGAGATGATAGA GAAGGTTAAGTCCCACACAATCGAGTCTTC A GGGATGTATTGAAGGAGGAT AGCGCAACTAGGACGGACAA
Barx2	ENSMUST00000116615	CGCGGTGGTGGTACGACATG A GGGATGTATTGAAGGAGGAT GGGGTAGACAAATACTTCTGCTTCTGGAAT A AGTTGAGGTGGGAGAGTATT AGCGCAACTAGGACGGACAA
Barx2	ENSMUST00000116615	CGCGGTGGTGGTACGACATG A GAGGGTTTGTAAGGTGAATA GGTTCAGAGGAAGCTTCTGATAACTCCTGG A TGTGGTTTGGAGATGATAGA AGCGCAACTAGGACGGACAA
Barx2	ENSMUST00000116615	CGCGGTGGTGGTACGACATG A AGTTGAGGTGGGAGAGTATT TCTCATAAAGGCGCAAAGGCACAGGGGTCT A GAGGGTTTGTAAGGTGAATA AGCGCAACTAGGACGGACAA
Barx2	ENSMUST00000116615	CGCGGTGGTGGTACGACATG A AGTTGAGGTGGGAGAGTATT TGTCTCTCCGAGGATTCCAGCAGCTCCTGG A TGTGGTTTGGAGATGATAGA AGCGCAACTAGGACGGACAA
Barx2	ENSMUST00000116615	CGCGGTGGTGGTACGACATG A GGGATGTATTGAAGGAGGAT CGATCATGAAAGTCTTGTAGCGCCGCCTGG A GAGGGTTTGTAAGGTGAATA AGCGCAACTAGGACGGACAA
Barx2	ENSMUST00000116615	CGCGGTGGTGGTACGACATG A TGTGGTTTGGAGATGATAGA ATTTCATCCTGCGATTCTGATACCAAGTCT A GGGATGTATTGAAGGAGGAT AGCGCAACTAGGACGGACAA
Barx2	ENSMUST00000116615	CGCGGTGGTGGTACGACATG A GGGATGTATTGAAGGAGGAT GCCTGGGCAATCAGATCCAAGGCGCTATCT A AGTTGAGGTGGGAGAGTATT AGCGCAACTAGGACGGACAA
Barx2	ENSMUST00000116615	CGCGGTGGTGGTACGACATG A TGTGGTTTGGAGATGATAGA TATCACCCAAGCCTGGGCAATCAGATCCAA A GAGGGTTTGTAAGGTGAATA AGCGCAACTAGGACGGACAA
Barx2	ENSMUST00000116615	CGCGGTGGTGGTACGACATG A AGTTGAGGTGGGAGAGTATT AGCATCTTTGACTACAGCCTTTTTGGGACA A GAGGGTTTGTAAGGTGAATA AGCGCAACTAGGACGGACAA
Barx2	ENSMUST00000116615	CGCGGTGGTGGTACGACATG A AGTTGAGGTGGGAGAGTATT CCAAACAGACAAGCAGGGCTCTGAGATGTC A TGTGGTTTGGAGATGATAGA AGCGCAACTAGGACGGACAA
Barx2	ENSMUST00000116615	CGCGGTGGTGGTACGACATG A GAGGGTTTGTAAGGTGAATA GTTTCTCAAAGTAGTCGCAGGTCTCCTTGG A GGGATGTATTGAAGGAGGAT AGCGCAACTAGGACGGACAA
Barx2	ENSMUST00000116615	CGCGGTGGTGGTACGACATG A TGTGGTTTGGAGATGATAGA CCCGCCGAGCAGCATCTTTGACTACAGCCT A GGGATGTATTGAAGGAGGAT AGCGCAACTAGGACGGACAA
Barx2	ENSMUST00000116615	CGCGGTGGTGGTACGACATG A GGGATGTATTGAAGGAGGAT AGCTCCTGGCTCTGAGCCTGGCTGTTCATC A AGTTGAGGTGGGAGAGTATT AGCGCAACTAGGACGGACAA
Barx2	ENSMUST00000116615	CGCGGTGGTGGTACGACATG A TGTGGTTTGGAGATGATAGA TTCTGCTTCTGGAATTTCTTCTCTAGGCCC A GAGGGTTTGTAAGGTGAATA AGCGCAACTAGGACGGACAA
Barx2	ENSMUST00000116615	CGCGGTGGTGGTACGACATG A GAGGGTTTGTAAGGTGAATA TTCTTCTGCCTGGGCGTGGGCTGTTCTGTC A AGTTGAGGTGGGAGAGTATT AGCGCAACTAGGACGGACAA
Barx2	ENSMUST00000116615	CGCGGTGGTGGTACGACATG A TGTGGTTTGGAGATGATAGA AGTTAACACTGGGGTGAGTCCCGAGCCGGT A AGTTGAGGTGGGAGAGTATT AGCGCAACTAGGACGGACAA
Barx2	ENSMUST00000116615	CGCGGTGGTGGTACGACATG A GGGATGTATTGAAGGAGGAT GGCTGTTCTGTCTCTGACTCGCTGCTGGCT A GAGGGTTTGTAAGGTGAATA AGCGCAACTAGGACGGACAA
Barx2	ENSMUST00000116615	CGCGGTGGTGGTACGACATG A GGGATGTATTGAAGGAGGAT TCCCACACAATCGAGTCTTCATCAAATGCT A TGTGGTTTGGAGATGATAGA AGCGCAACTAGGACGGACAA
Barx2	ENSMUST00000116615	CGCGGTGGTGGTACGACATG A GGGATGTATTGAAGGAGGAT TCAGATCCAAGGCGCTATCTCCCTTACAGA A AGTTGAGGTGGGAGAGTATT AGCGCAACTAGGACGGACAA
Barx2	ENSMUST00000116615	CGCGGTGGTGGTACGACATG A TGTGGTTTGGAGATGATAGA GGTCTGTCGGCACCTGACCGTCTCATAAAG A GAGGGTTTGTAAGGTGAATA AGCGCAACTAGGACGGACAA
Barx2	ENSMUST00000116615	CGCGGTGGTGGTACGACATG A GAGGGTTTGTAAGGTGAATA CACCTGACCGTCTCATAAAGGCGCAAAGGC A AGTTGAGGTGGGAGAGTATT AGCGCAACTAGGACGGACAA
Barx2	ENSMUST00000116615	CGCGGTGGTGGTACGACATG A TGTGGTTTGGAGATGATAGA ACTACAGCCTTTTTGGGACACCGCAGCTGT A AGTTGAGGTGGGAGAGTATT AGCGCAACTAGGACGGACAA
Barx2	ENSMUST00000116615	CGCGGTGGTGGTACGACATG A GAGGGTTTGTAAGGTGAATA TGGGTATCACAGGGCTCCTCCTGTCTCTCC A GGGATGTATTGAAGGAGGAT AGCGCAACTAGGACGGACAA
Barx2	ENSMUST00000116615	CGCGGTGGTGGTACGACATG A GGGATGTATTGAAGGAGGAT AGGATTCCAGCAGCTCCTGGCTCTGAGCCT A TGTGGTTTGGAGATGATAGA AGCGCAACTAGGACGGACAA
Barx2	ENSMUST00000116615	CGCGGTGGTGGTACGACATG A AGTTGAGGTGGGAGAGTATT CTGAGTGAGTCCCAGAGACTGGGCCAAGTC A GGGATGTATTGAAGGAGGAT AGCGCAACTAGGACGGACAA
Barx2	ENSMUST00000116615	CGCGGTGGTGGTACGACATG A TGTGGTTTGGAGATGATAGA ATCTGCATTTGCAGCTTCCAGGAGGGCAAC A GAGGGTTTGTAAGGTGAATA AGCGCAACTAGGACGGACAA
Barx2	ENSMUST00000116615	CGCGGTGGTGGTACGACATG A AGTTGAGGTGGGAGAGTATT TCTACCCACGTTACTAGTCTTTAGAGGTCT A GAGGGTTTGTAAGGTGAATA AGCGCAACTAGGACGGACAA
Barx2	ENSMUST00000116615	CGCGGTGGTGGTACGACATG A AGTTGAGGTGGGAGAGTATT CAGCTGTCAATCAGCGCGCACTTCCTGCAG A TGTGGTTTGGAGATGATAGA AGCGCAACTAGGACGGACAA
Barx2	ENSMUST00000116615	CGCGGTGGTGGTACGACATG A GGGATGTATTGAAGGAGGAT TTCACGAAGCAGGGAAGCCAAAGACCATCA A GAGGGTTTGTAAGGTGAATA AGCGCAACTAGGACGGACAA
Barx2	ENSMUST00000116615	CGCGGTGGTGGTACGACATG A GGGATGTATTGAAGGAGGAT ATCAAATGCTTCCGATGAAAATGACGCTGG A TGTGGTTTGGAGATGATAGA AGCGCAACTAGGACGGACAA
Barx2	ENSMUST00000116615	CGCGGTGGTGGTACGACATG A AGTTGAGGTGGGAGAGTATT GTCTCCCGAGCACTTCCACCTACCTCTCTC A GGGATGTATTGAAGGAGGAT AGCGCAACTAGGACGGACAA
Barx2	ENSMUST00000116615	CGCGGTGGTGGTACGACATG A GAGGGTTTGTAAGGTGAATA TTTGTCTGCCTTTAACAGCTTTCCCCACCC A TGTGGTTTGGAGATGATAGA AGCGCAACTAGGACGGACAA
Barx2	ENSMUST00000116615	CGCGGTGGTGGTACGACATG A GAGGGTTTGTAAGGTGAATA AAGCAGGGCTCTGAGATGTCCCTCGTAACT A AGTTGAGGTGGGAGAGTATT AGCGCAACTAGGACGGACAA
Barx2	ENSMUST00000116615	CGCGGTGGTGGTACGACATG A TGTGGTTTGGAGATGATAGA AGAGGAGAGCAAGGAGGGAGAAGAGCAGCC A AGTTGAGGTGGGAGAGTATT AGCGCAACTAGGACGGACAA
Barx2	ENSMUST00000116615	CGCGGTGGTGGTACGACATG A GGGATGTATTGAAGGAGGAT ATGAGCTGCAGCTCGGTGAAGATGGTGCGA A GAGGGTTTGTAAGGTGAATA AGCGCAACTAGGACGGACAA
Barx2	ENSMUST00000116615	CGCGGTGGTGGTACGACATG A GGGATGTATTGAAGGAGGAT AAGGAGGGAGAAGAGCAGCCCTTGCTGCAG A TGTGGTTTGGAGATGATAGA AGCGCAACTAGGACGGACAA
Barx2	ENSMUST00000116615	CGCGGTGGTGGTACGACATG A AGTTGAGGTGGGAGAGTATT GGCGCTATCTCCCTTACAGAAGGGTATCTG A GGGATGTATTGAAGGAGGAT AGCGCAACTAGGACGGACAA
Barx2	ENSMUST00000116615	CGCGGTGGTGGTACGACATG A TGTGGTTTGGAGATGATAGA TAGGTTCTGCCACCTCCAAGGGGACAAGGC A GAGGGTTTGTAAGGTGAATA AGCGCAACTAGGACGGACAA
Barx2	ENSMUST00000116615	CGCGGTGGTGGTACGACATG A AGTTGAGGTGGGAGAGTATT TCGAGTCTTCATCAAATGCTTCCGATGAAA A GAGGGTTTGTAAGGTGAATA AGCGCAACTAGGACGGACAA
Barx2	ENSMUST00000116615	CGCGGTGGTGGTACGACATG A AGTTGAGGTGGGAGAGTATT TATTTTAGCTTAATGGTGGGGGTTCAGAGG A TGTGGTTTGGAGATGATAGA AGCGCAACTAGGACGGACAA
Barx2	ENSMUST00000116615	CGCGGTGGTGGTACGACATG A GGGATGTATTGAAGGAGGAT GCTGTTCATCTTCTCTTCAGCTTCAATCTC A GAGGGTTTGTAAGGTGAATA AGCGCAACTAGGACGGACAA
Barx2	ENSMUST00000116615	CGCGGTGGTGGTACGACATG A TGTGGTTTGGAGATGATAGA AGCCTTGCAAGAAGGTTAAGTCCCACACAA A GGGATGTATTGAAGGAGGAT AGCGCAACTAGGACGGACAA
Barx2	ENSMUST00000116615	CGCGGTGGTGGTACGACATG A GGGATGTATTGAAGGAGGAT GCTCGGTGAAGATGGTGCGACTTCTGCGTG A AGTTGAGGTGGGAGAGTATT AGCGCAACTAGGACGGACAA
Barx2	ENSMUST00000116615	CGCGGTGGTGGTACGACATG A GAGGGTTTGTAAGGTGAATA ACAGGGGTCTCCAAACAGACAAGCAGGGCT A TGTGGTTTGGAGATGATAGA AGCGCAACTAGGACGGACAA
Barx2	ENSMUST00000116615	CGCGGTGGTGGTACGACATG A GAGGGTTTGTAAGGTGAATA AAGGAGTCTGGGCAGGTCTCCCGAGCACTT A AGTTGAGGTGGGAGAGTATT AGCGCAACTAGGACGGACAA
Barx2	ENSMUST00000116615	CGCGGTGGTGGTACGACATG A TGTGGTTTGGAGATGATAGA TACCTCTCTCTGCTTGGCTGACCTGTTGCC A AGTTGAGGTGGGAGAGTATT AGCGCAACTAGGACGGACAA
Barx2	ENSMUST00000116615	CGCGGTGGTGGTACGACATG A GAGGGTTTGTAAGGTGAATA CCCAGAGACTGGGCCAAGTCCAACCTGTCT A GGGATGTATTGAAGGAGGAT AGCGCAACTAGGACGGACAA
Barx2	ENSMUST00000116615	CGCGGTGGTGGTACGACATG A TGTGGTTTGGAGATGATAGA ACCTGTTGCCCAGAGGAGAGCAAGGAGGGA A GGGATGTATTGAAGGAGGAT AGCGCAACTAGGACGGACAA
Barx2	ENSMUST00000116615	CGCGGTGGTGGTACGACATG A GGGATGTATTGAAGGAGGAT TCACTTGCAGCTGAGTGAGTCCCAGAGACT A AGTTGAGGTGGGAGAGTATT AGCGCAACTAGGACGGACAA
Barx2	ENSMUST00000116615	CGCGGTGGTGGTACGACATG A GAGGGTTTGTAAGGTGAATA GAATGGAATTCTTCTTAGGGCGCCCCTTAG A TGTGGTTTGGAGATGATAGA AGCGCAACTAGGACGGACAA
Barx2	ENSMUST00000116615	CGCGGTGGTGGTACGACATG A AGTTGAGGTGGGAGAGTATT TCTCTGACTCGCTGCTGGCTAACGCCTCAC A GAGGGTTTGTAAGGTGAATA AGCGCAACTAGGACGGACAA
Barx2	ENSMUST00000116615	CGCGGTGGTGGTACGACATG A AGTTGAGGTGGGAGAGTATT TGGGAGACCAGAAGTGCTCCTCTACCCACG A TGTGGTTTGGAGATGATAGA AGCGCAACTAGGACGGACAA
Barx2	ENSMUST00000116615	CGCGGTGGTGGTACGACATG A GAGGGTTTGTAAGGTGAATA AGGGAAGCCAAAGACCATCAGGTCTGTCGG A GGGATGTATTGAAGGAGGAT AGCGCAACTAGGACGGACAA
Barx2	ENSMUST00000116615	CGCGGTGGTGGTACGACATG A GGGATGTATTGAAGGAGGAT CACAACTCCCTCCAACTCCTTTTTTTTTCT A TGTGGTTTGGAGATGATAGA AGCGCAACTAGGACGGACAA
Bcl11b	ENSMUST00000066060	CGCGGTGGTGGTACGACATG A AGGTTAGGTTGAGAATAGGA TGCCCAGGCAGTCTCAATTATTACAAATAC A GGGATGTATTGAAGGAGGAT AGCGCAACTAGGACGGACAA
Bcl11b	ENSMUST00000066060	CGCGGTGGTGGTACGACATG A GGGATGTATTGAAGGAGGAT TGCCCTACAGTGCCCATCAGCGTGAGATGA A GATGATGTAGTAGTAAGGGT AGCGCAACTAGGACGGACAA
Bcl11b	ENSMUST00000066060	CGCGGTGGTGGTACGACATG A GGGATGTATTGAAGGAGGAT AGTATGTCCCAACTTAATTGGAGGAAGGAA A GGGTGGTTTAGTGTGTGTTT AGCGCAACTAGGACGGACAA
Bcl11b	ENSMUST00000066060	CGCGGTGGTGGTACGACATG A GATGATGTAGTAGTAAGGGT TCAAAAGGGCAGGGTAACCCTGGGCCGTAG A AGGTTAGGTTGAGAATAGGA AGCGCAACTAGGACGGACAA
Bcl11b	ENSMUST00000066060	CGCGGTGGTGGTACGACATG A AGGTTAGGTTGAGAATAGGA CGTCCTCTCTCTTCAACCAGGATTTTTTTT A GGGTGGTTTAGTGTGTGTTT AGCGCAACTAGGACGGACAA
Bcl11b	ENSMUST00000066060	CGCGGTGGTGGTACGACATG A GGGTGGTTTAGTGTGTGTTT GCACAATCACGCTTTCATAACCTGAAATGA A GATGATGTAGTAGTAAGGGT AGCGCAACTAGGACGGACAA
Bcl11b	ENSMUST00000066060	CGCGGTGGTGGTACGACATG A AGGTTAGGTTGAGAATAGGA CGCTACCATCTTATAGACTGCCTCTTGGAG A GGGATGTATTGAAGGAGGAT AGCGCAACTAGGACGGACAA
Bcl11b	ENSMUST00000066060	CGCGGTGGTGGTACGACATG A GATGATGTAGTAGTAAGGGT TCTTTACCTGACAACTCACACTGGCATCCA A GGGATGTATTGAAGGAGGAT AGCGCAACTAGGACGGACAA
Bcl11b	ENSMUST00000066060	CGCGGTGGTGGTACGACATG A GGGATGTATTGAAGGAGGAT GTCACCTCCACTCCATATCTAAGCAGCGTT A GGGTGGTTTAGTGTGTGTTT AGCGCAACTAGGACGGACAA
Bcl11b	ENSMUST00000066060	CGCGGTGGTGGTACGACATG A AGGTTAGGTTGAGAATAGGA AAGCAAACCGCAGAGATCAATGTGCCTTGG A GATGATGTAGTAGTAAGGGT AGCGCAACTAGGACGGACAA
Bcl11b	ENSMUST00000066060	CGCGGTGGTGGTACGACATG A AGGTTAGGTTGAGAATAGGA TGCTTGGCCTCTTAGACTTGTAAATGTCTT A GGGTGGTTTAGTGTGTGTTT AGCGCAACTAGGACGGACAA
Bcl11b	ENSMUST00000066060	CGCGGTGGTGGTACGACATG A GGGTGGTTTAGTGTGTGTTT CCCACGTATGCGCTTAGCTCCTCTCAGCCT A GATGATGTAGTAGTAAGGGT AGCGCAACTAGGACGGACAA
Bcl11b	ENSMUST00000066060	CGCGGTGGTGGTACGACATG A AGGTTAGGTTGAGAATAGGA GAAAAATACGCACAGGTCAGAAGTGTGATT A GGGATGTATTGAAGGAGGAT AGCGCAACTAGGACGGACAA
Bcl11b	ENSMUST00000066060	CGCGGTGGTGGTACGACATG A GATGATGTAGTAGTAAGGGT TTGCTCTGGAACTTGAAGGTCTTGCCGCAG A GGGATGTATTGAAGGAGGAT AGCGCAACTAGGACGGACAA
Bcl11b	ENSMUST00000066060	CGCGGTGGTGGTACGACATG A GGGATGTATTGAAGGAGGAT TCTCGTTCTCCAGCAGCAGCTCCTCTTCTT A GGGTGGTTTAGTGTGTGTTT AGCGCAACTAGGACGGACAA
Bcl11b	ENSMUST00000066060	CGCGGTGGTGGTACGACATG A GATGATGTAGTAGTAAGGGT CATCAGGGCCAGTTGTCTGCTTGGGACACA A AGGTTAGGTTGAGAATAGGA AGCGCAACTAGGACGGACAA
Bcl11b	ENSMUST00000066060	CGCGGTGGTGGTACGACATG A GGGTGGTTTAGTGTGTGTTT GCTCTTTCTTCTGGGCTGTGTTTTTGTTTT A AGGTTAGGTTGAGAATAGGA AGCGCAACTAGGACGGACAA
Bcl11b	ENSMUST00000066060	CGCGGTGGTGGTACGACATG A GATGATGTAGTAGTAAGGGT ACTGAGACTTAGGCCTGGCCTCCCACTAGG A GGGTGGTTTAGTGTGTGTTT AGCGCAACTAGGACGGACAA
Bcl11b	ENSMUST00000066060	CGCGGTGGTGGTACGACATG A AGGTTAGGTTGAGAATAGGA GTGCTGTAGACGCTGAAGGGCATCTGGCAG A GGGATGTATTGAAGGAGGAT AGCGCAACTAGGACGGACAA
Bcl11b	ENSMUST00000066060	CGCGGTGGTGGTACGACATG A GATGATGTAGTAGTAAGGGT ACGATTCTGCTAATAGATGTCCAGGGCTGT A GGGATGTATTGAAGGAGGAT AGCGCAACTAGGACGGACAA
Bcl11b	ENSMUST00000066060	CGCGGTGGTGGTACGACATG A GGGTGGTTTAGTGTGTGTTT CGCTCCAACACACATACACACGATTTATTT A GGGATGTATTGAAGGAGGAT AGCGCAACTAGGACGGACAA
Bcl11b	ENSMUST00000066060	CGCGGTGGTGGTACGACATG A GATGATGTAGTAGTAAGGGT GGGAACATAGATGGGAAGGCACAGAATTCC A AGGTTAGGTTGAGAATAGGA AGCGCAACTAGGACGGACAA
Bcl11b	ENSMUST00000066060	CGCGGTGGTGGTACGACATG A AGGTTAGGTTGAGAATAGGA TGCGTGGGAAGAGAGCTGGAAAGGGCTCTG A GGGTGGTTTAGTGTGTGTTT AGCGCAACTAGGACGGACAA
Bcl11b	ENSMUST00000066060	CGCGGTGGTGGTACGACATG A GGGTGGTTTAGTGTGTGTTT CCTAGCCATTGTGGCATTCTGTATAACCTA A GATGATGTAGTAGTAAGGGT AGCGCAACTAGGACGGACAA
Bcl11b	ENSMUST00000066060	CGCGGTGGTGGTACGACATG A AGGTTAGGTTGAGAATAGGA GGCCAAAGACAAGAATATGCTGCAATTTCT A GGGATGTATTGAAGGAGGAT AGCGCAACTAGGACGGACAA
Bcl11b	ENSMUST00000066060	CGCGGTGGTGGTACGACATG A GATGATGTAGTAGTAAGGGT CTGTGTTCGCTTCAGGGTTCACATTTTGCT A GGGATGTATTGAAGGAGGAT AGCGCAACTAGGACGGACAA
Bcl11b	ENSMUST00000066060	CGCGGTGGTGGTACGACATG A GGGTGGTTTAGTGTGTGTTT TCGAGTAATCCAGTCTCCTCTCCCCCCACC A GGGATGTATTGAAGGAGGAT AGCGCAACTAGGACGGACAA
Bcl11b	ENSMUST00000066060	CGCGGTGGTGGTACGACATG A AGGTTAGGTTGAGAATAGGA GGGTAGGTTGGTTGGTTGATTTTTCTCTTT A GATGATGTAGTAGTAAGGGT AGCGCAACTAGGACGGACAA
Bcl11b	ENSMUST00000066060	CGCGGTGGTGGTACGACATG A GGGTGGTTTAGTGTGTGTTT TTTCTTTCGGGGTCTGGTAGGTGGAACGCG A AGGTTAGGTTGAGAATAGGA AGCGCAACTAGGACGGACAA
Bcl11b	ENSMUST00000066060	CGCGGTGGTGGTACGACATG A GGGTGGTTTAGTGTGTGTTT GGTTCCAATAGGGAGCAACTTTGGGTAAAG A GATGATGTAGTAGTAAGGGT AGCGCAACTAGGACGGACAA
Bcl11b	ENSMUST00000066060	CGCGGTGGTGGTACGACATG A GGGATGTATTGAAGGAGGAT GGGTCAACAGAATTCAAACATCAAATCCCA A AGGTTAGGTTGAGAATAGGA AGCGCAACTAGGACGGACAA
Bcl11b	ENSMUST00000066060	CGCGGTGGTGGTACGACATG A GGGATGTATTGAAGGAGGAT GACAGTAGGTGGTCATCTTCATCAGGGGTG A GATGATGTAGTAGTAAGGGT AGCGCAACTAGGACGGACAA
Bcl11b	ENSMUST00000066060	CGCGGTGGTGGTACGACATG A GGGTGGTTTAGTGTGTGTTT ACTCTCCTGAGCTCAGAGCGAGAGGAGGGA A GGGATGTATTGAAGGAGGAT AGCGCAACTAGGACGGACAA
Bcl11b	ENSMUST00000066060	CGCGGTGGTGGTACGACATG A AGGTTAGGTTGAGAATAGGA TAGGAAGATCGGTTTTCAAGGCACGCACAT A GATGATGTAGTAGTAAGGGT AGCGCAACTAGGACGGACAA
Bcl11b	ENSMUST00000066060	CGCGGTGGTGGTACGACATG A AGGTTAGGTTGAGAATAGGA GTGGGGGCTGTTCCTAGAGTCACCCTGGAA A GGGTGGTTTAGTGTGTGTTT AGCGCAACTAGGACGGACAA
Bcl11b	ENSMUST00000066060	CGCGGTGGTGGTACGACATG A GGGTGGTTTAGTGTGTGTTT TCGATTCTCTCTGCTCCTGAGCGTGGCCAG A GATGATGTAGTAGTAAGGGT AGCGCAACTAGGACGGACAA
Bcl11b	ENSMUST00000066060	CGCGGTGGTGGTACGACATG A GGGATGTATTGAAGGAGGAT GGCCCAAAATCTTGTACAGAGAAGAAACAA A AGGTTAGGTTGAGAATAGGA AGCGCAACTAGGACGGACAA
Bcl11b	ENSMUST00000066060	CGCGGTGGTGGTACGACATG A GATGATGTAGTAGTAAGGGT TTCAGGCGCATGACTCGGTCGAAGGCACTG A GGGATGTATTGAAGGAGGAT AGCGCAACTAGGACGGACAA
Bcl11b	ENSMUST00000066060	CGCGGTGGTGGTACGACATG A GGGATGTATTGAAGGAGGAT AGTTCCCTCTGGGACAAGTGCTGCGGGTTG A GGGTGGTTTAGTGTGTGTTT AGCGCAACTAGGACGGACAA
Bcl11b	ENSMUST00000066060	CGCGGTGGTGGTACGACATG A AGGTTAGGTTGAGAATAGGA AAAGTTGAATTCCACACAGAGACGCCTCTG A GATGATGTAGTAGTAAGGGT AGCGCAACTAGGACGGACAA
Bcl11b	ENSMUST00000066060	CGCGGTGGTGGTACGACATG A AGGTTAGGTTGAGAATAGGA GAGAAGCCATCTTGCCAGGAGAAGCCTGAG A GGGTGGTTTAGTGTGTGTTT AGCGCAACTAGGACGGACAA
Bcl11b	ENSMUST00000066060	CGCGGTGGTGGTACGACATG A GATGATGTAGTAGTAAGGGT GGACTTAACATACAAATGTGGGTGGGATTT A GGGTGGTTTAGTGTGTGTTT AGCGCAACTAGGACGGACAA
Bcl11b	ENSMUST00000066060	CGCGGTGGTGGTACGACATG A AGGTTAGGTTGAGAATAGGA CAAACAACCCTCCCCCCACCCCATACAAGA A GGGATGTATTGAAGGAGGAT AGCGCAACTAGGACGGACAA
Bcl11b	ENSMUST00000066060	CGCGGTGGTGGTACGACATG A GGGATGTATTGAAGGAGGAT GTAGAGCCCTTAGGCTGGGTCACCTGCTTC A GATGATGTAGTAGTAAGGGT AGCGCAACTAGGACGGACAA
Bcl11b	ENSMUST00000066060	CGCGGTGGTGGTACGACATG A GGGATGTATTGAAGGAGGAT GAGAAGCGCAGGCTGCCGTTCTCAGAGGAA A GGGTGGTTTAGTGTGTGTTT AGCGCAACTAGGACGGACAA
Bcl11b	ENSMUST00000066060	CGCGGTGGTGGTACGACATG A GATGATGTAGTAGTAAGGGT TCTTTTTGAGTAGGCCAATTCTGACAGACT A AGGTTAGGTTGAGAATAGGA AGCGCAACTAGGACGGACAA
Bcl11b	ENSMUST00000066060	CGCGGTGGTGGTACGACATG A AGGTTAGGTTGAGAATAGGA GCTGGCTGGCCGGTTTCTTTAAAAATATAT A GGGTGGTTTAGTGTGTGTTT AGCGCAACTAGGACGGACAA
Bcl11b	ENSMUST00000066060	CGCGGTGGTGGTACGACATG A GATGATGTAGTAGTAAGGGT GTTGCACAGCTCGCACTTGTAAGGCCGCTC A GGGTGGTTTAGTGTGTGTTT AGCGCAACTAGGACGGACAA
Bcl11b	ENSMUST00000066060	CGCGGTGGTGGTACGACATG A AGGTTAGGTTGAGAATAGGA TCTTGTCCAGGACCTTGTCGTAGCAGGGGC A GGGATGTATTGAAGGAGGAT AGCGCAACTAGGACGGACAA
Bcl11b	ENSMUST00000066060	CGCGGTGGTGGTACGACATG A GATGATGTAGTAGTAAGGGT CCACCTCCCGGAAAAAAAAAATGGTTTTGA A GGGATGTATTGAAGGAGGAT AGCGCAACTAGGACGGACAA
Bcl11b	ENSMUST00000066060	CGCGGTGGTGGTACGACATG A GGGATGTATTGAAGGAGGAT GTACCTGCACGTACATGCCAAAAAAATTAC A GGGTGGTTTAGTGTGTGTTT AGCGCAACTAGGACGGACAA
Bcl11b	ENSMUST00000066060	CGCGGTGGTGGTACGACATG A GATGATGTAGTAGTAAGGGT ACAGCAAAGGGCAGAGGCGGCTTCCCAATA A AGGTTAGGTTGAGAATAGGA AGCGCAACTAGGACGGACAA
Bcl11b	ENSMUST00000066060	CGCGGTGGTGGTACGACATG A AGGTTAGGTTGAGAATAGGA CAATGCGATGCTAAGACAAAGTGCTACAAT A GGGTGGTTTAGTGTGTGTTT AGCGCAACTAGGACGGACAA
Bcl11b	ENSMUST00000066060	CGCGGTGGTGGTACGACATG A GATGATGTAGTAGTAAGGGT CTTCATGAAGTGGCGCGATGCTGCGTAGCC A GGGTGGTTTAGTGTGTGTTT AGCGCAACTAGGACGGACAA
Bcl11b	ENSMUST00000066060	CGCGGTGGTGGTACGACATG A GGGATGTATTGAAGGAGGAT GCGACCCCGCAGCTAACTTCTCCAGTTCAC A AGGTTAGGTTGAGAATAGGA AGCGCAACTAGGACGGACAA
Bcl11b	ENSMUST00000066060	CGCGGTGGTGGTACGACATG A GATGATGTAGTAGTAAGGGT GTGAAGTAATCACGGAGGTGGGAGGGTGGG A GGGATGTATTGAAGGAGGAT AGCGCAACTAGGACGGACAA
Bcl11b	ENSMUST00000066060	CGCGGTGGTGGTACGACATG A GGGATGTATTGAAGGAGGAT GAGAAGGTAACCTCCCTTGCTCTCTCACCG A GGGTGGTTTAGTGTGTGTTT AGCGCAACTAGGACGGACAA
Bcl11b	ENSMUST00000066060	CGCGGTGGTGGTACGACATG A GATGATGTAGTAGTAAGGGT GATGGCTTGCTCTAAAATAGAGAAAAGGCT A AGGTTAGGTTGAGAATAGGA AGCGCAACTAGGACGGACAA
Bcl11b	ENSMUST00000066060	CGCGGTGGTGGTACGACATG A GGGTGGTTTAGTGTGTGTTT AACTGTGTCAAATGGGAAACAGTGAGACAG A AGGTTAGGTTGAGAATAGGA AGCGCAACTAGGACGGACAA
Bcl11b	ENSMUST00000066060	CGCGGTGGTGGTACGACATG A GGGTGGTTTAGTGTGTGTTT TCCATGGCAGGAGAGTCTATGGCCATGGGG A GATGATGTAGTAGTAAGGGT AGCGCAACTAGGACGGACAA
Bcl11b	ENSMUST00000066060	CGCGGTGGTGGTACGACATG A GGGATGTATTGAAGGAGGAT TCCGAGTCCATGCTGAAGCTCGACTCAGGC A AGGTTAGGTTGAGAATAGGA AGCGCAACTAGGACGGACAA
Bcl11b	ENSMUST00000066060	CGCGGTGGTGGTACGACATG A GGGATGTATTGAAGGAGGAT CTTCTCTCTGCAGTTGACAGAGACACACAA A GATGATGTAGTAGTAAGGGT AGCGCAACTAGGACGGACAA
Bcl11b	ENSMUST00000066060	CGCGGTGGTGGTACGACATG A GGGATGTATTGAAGGAGGAT ATCACGGAATCAAACCTCGGACGGGGAGGG A GGGTGGTTTAGTGTGTGTTT AGCGCAACTAGGACGGACAA
Bcl11b	ENSMUST00000066060	CGCGGTGGTGGTACGACATG A AGGTTAGGTTGAGAATAGGA TGTGGAGTGTATCATTATTCCCTCATCCAA A GATGATGTAGTAGTAAGGGT AGCGCAACTAGGACGGACAA
Bcl11b	ENSMUST00000066060	CGCGGTGGTGGTACGACATG A AGGTTAGGTTGAGAATAGGA TCTGGCATCGCCCGGAAAGCTGCACAGATG A GGGTGGTTTAGTGTGTGTTT AGCGCAACTAGGACGGACAA
Bcl11b	ENSMUST00000066060	CGCGGTGGTGGTACGACATG A GATGATGTAGTAGTAAGGGT AAAAAAGCAGCACCCCCCCACACACACACA A GGGTGGTTTAGTGTGTGTTT AGCGCAACTAGGACGGACAA
Bcl11b	ENSMUST00000066060	CGCGGTGGTGGTACGACATG A GGGATGTATTGAAGGAGGAT AAGGAAGAGAAAAGAGGGTTTGGGGAGAGG A AGGTTAGGTTGAGAATAGGA AGCGCAACTAGGACGGACAA
Bcl11b	ENSMUST00000066060	CGCGGTGGTGGTACGACATG A GGGATGTATTGAAGGAGGAT GAGTCATTGCTCAGACTACTACTGGGTTAT A GATGATGTAGTAGTAAGGGT AGCGCAACTAGGACGGACAA
Bcl11b	ENSMUST00000066060	CGCGGTGGTGGTACGACATG A GGGTGGTTTAGTGTGTGTTT ATATCTCCTGGTAACACACAATTGCAGGAT A GGGATGTATTGAAGGAGGAT AGCGCAACTAGGACGGACAA
Bcl11b	ENSMUST00000066060	CGCGGTGGTGGTACGACATG A GATGATGTAGTAGTAAGGGT GTCAAGTTACCACTGTAGCAATGGACACCT A AGGTTAGGTTGAGAATAGGA AGCGCAACTAGGACGGACAA
Bcl11b	ENSMUST00000066060	CGCGGTGGTGGTACGACATG A GGGTGGTTTAGTGTGTGTTT ATCCTCGGCCCATTTTATGCAGCCAAATCT A AGGTTAGGTTGAGAATAGGA AGCGCAACTAGGACGGACAA
Bcl11b	ENSMUST00000066060	CGCGGTGGTGGTACGACATG A GATGATGTAGTAGTAAGGGT CCTCCACACTGTTTCTTCTTGTGCTCTATA A GGGTGGTTTAGTGTGTGTTT AGCGCAACTAGGACGGACAA
Bcl11b	ENSMUST00000066060	CGCGGTGGTGGTACGACATG A GGGATGTATTGAAGGAGGAT TCCGGGAAGAGAGAACGGGTGAGATTCCTT A AGGTTAGGTTGAGAATAGGA AGCGCAACTAGGACGGACAA
Bcl11b	ENSMUST00000066060	CGCGGTGGTGGTACGACATG A GGGATGTATTGAAGGAGGAT CACATGCCACTTTTCATTTCAGGACAAAGT A GATGATGTAGTAGTAAGGGT AGCGCAACTAGGACGGACAA
Bcl11b	ENSMUST00000066060	CGCGGTGGTGGTACGACATG A GGGATGTATTGAAGGAGGAT GTCTTTCTCCACCTTGATGCGCTTGGCCGC A GGGTGGTTTAGTGTGTGTTT AGCGCAACTAGGACGGACAA
Bcl11b	ENSMUST00000066060	CGCGGTGGTGGTACGACATG A GATGATGTAGTAGTAAGGGT TGCACTGAGGCGGTGTGGGTCCAAGTGATG A AGGTTAGGTTGAGAATAGGA AGCGCAACTAGGACGGACAA
Bcl11b	ENSMUST00000066060	CGCGGTGGTGGTACGACATG A GGGTGGTTTAGTGTGTGTTT GCATTCTGGTGATAGGTGAGCTGGTGAGCA A AGGTTAGGTTGAGAATAGGA AGCGCAACTAGGACGGACAA
Bcl11b	ENSMUST00000066060	CGCGGTGGTGGTACGACATG A GATGATGTAGTAGTAAGGGT CGCCAAGCTCCCCCAGAAAAGGACATTATC A GGGTGGTTTAGTGTGTGTTT AGCGCAACTAGGACGGACAA
Bcl11b	ENSMUST00000066060	CGCGGTGGTGGTACGACATG A GGGATGTATTGAAGGAGGAT TCCCCCTTTAAACCCCAAATACAAGTTTCT A AGGTTAGGTTGAGAATAGGA AGCGCAACTAGGACGGACAA
Bcl11b	ENSMUST00000066060	CGCGGTGGTGGTACGACATG A GGGATGTATTGAAGGAGGAT GCTGGGTTTATTTCTTCATTTGACTGGTCT A GATGATGTAGTAGTAAGGGT AGCGCAACTAGGACGGACAA
Bcl11b	ENSMUST00000066060	CGCGGTGGTGGTACGACATG A GGGTGGTTTAGTGTGTGTTT TTCGCAGACACAGGTTAGGCTGGACTGCCG A GGGATGTATTGAAGGAGGAT AGCGCAACTAGGACGGACAA
Bcl11b	ENSMUST00000066060	CGCGGTGGTGGTACGACATG A GATGATGTAGTAGTAAGGGT AGACAAAACACAGAAACGGAAGCAGCGTGG A AGGTTAGGTTGAGAATAGGA AGCGCAACTAGGACGGACAA
Bcl11b	ENSMUST00000066060	CGCGGTGGTGGTACGACATG A AGGTTAGGTTGAGAATAGGA CCAAACTTGCTGTAAGAGACAAACCCTCTA A GGGTGGTTTAGTGTGTGTTT AGCGCAACTAGGACGGACAA
Bcl11b	ENSMUST00000066060	CGCGGTGGTGGTACGACATG A GGGTGGTTTAGTGTGTGTTT AGATGGGTCGCTCTCATGGTGGCGGAAGTC A GATGATGTAGTAGTAAGGGT AGCGCAACTAGGACGGACAA
Bcl11b	ENSMUST00000066060	CGCGGTGGTGGTACGACATG A AGGTTAGGTTGAGAATAGGA CTTCATGTGGCGCGTGAGCTTGCTGCTCTG A GGGATGTATTGAAGGAGGAT AGCGCAACTAGGACGGACAA
Bcl11b	ENSMUST00000066060	CGCGGTGGTGGTACGACATG A GGGATGTATTGAAGGAGGAT GTGAATCAAAGCATGTCTCTTTCTGTGTCT A GATGATGTAGTAGTAAGGGT AGCGCAACTAGGACGGACAA
Bcl11b	ENSMUST00000066060	CGCGGTGGTGGTACGACATG A GGGTGGTTTAGTGTGTGTTT GAGGAGGAGGAGAAAAGAGGAGGAGGAGGA A GGGATGTATTGAAGGAGGAT AGCGCAACTAGGACGGACAA
Bcl11b	ENSMUST00000066060	CGCGGTGGTGGTACGACATG A GATGATGTAGTAGTAAGGGT CCACGCTTAGCAACACTGACACTCAATCTC A AGGTTAGGTTGAGAATAGGA AGCGCAACTAGGACGGACAA
Bcl11b	ENSMUST00000066060	CGCGGTGGTGGTACGACATG A AGGTTAGGTTGAGAATAGGA CACCGTCAGGTTGCTACAGTTCTTGAAGAC A GGGTGGTTTAGTGTGTGTTT AGCGCAACTAGGACGGACAA
Bcl11b	ENSMUST00000066060	CGCGGTGGTGGTACGACATG A GATGATGTAGTAGTAAGGGT ACACGTTCTCAGATGGGATGAGGGCGGCAG A GGGTGGTTTAGTGTGTGTTT AGCGCAACTAGGACGGACAA
Bcl11b	ENSMUST00000066060	CGCGGTGGTGGTACGACATG A GGGATGTATTGAAGGAGGAT GTCCTTGTGCTTTAGGATGGCTTAGTCCTG A AGGTTAGGTTGAGAATAGGA AGCGCAACTAGGACGGACAA
Bcl11b	ENSMUST00000066060	CGCGGTGGTGGTACGACATG A GATGATGTAGTAGTAAGGGT GAAGGGCTTTCTTTTCTCCACTCAACACAA A GGGATGTATTGAAGGAGGAT AGCGCAACTAGGACGGACAA
Bdnf	ENSMUST00000111050	CGCGGTGGTGGTACGACATG A AGAGTGAGTAGTAGTGGAGT GTATGCTTTGAACAAATGCTGGTCTTTCCA A AGGGTGTGTTTGTAAAGGGT AGCGCAACTAGGACGGACAA
Bdnf	ENSMUST00000111050	CGCGGTGGTGGTACGACATG A AGAGTGAGTAGTAGTGGAGT CAGTGGTATTCCAAAAGACAGGCTAACTCG A TGTGGAGGGATTGAAGGATA AGCGCAACTAGGACGGACAA
Bdnf	ENSMUST00000111050	CGCGGTGGTGGTACGACATG A AGTGTGGGATTGATGAGATA TAAGCAACTTGACACATCATTCCAGAGCCT A AGAGTGAGTAGTAGTGGAGT AGCGCAACTAGGACGGACAA
Bdnf	ENSMUST00000111050	CGCGGTGGTGGTACGACATG A TGTGGAGGGATTGAAGGATA CAGAACAGAACCAGAACGAACAGAAACGAA A AGGGTGTGTTTGTAAAGGGT AGCGCAACTAGGACGGACAA
Bdnf	ENSMUST00000111050	CGCGGTGGTGGTACGACATG A AGGGTGTGTTTGTAAAGGGT TGAGCACTGTTAGGTAATGTAGGCACTTAA A AGTGTGGGATTGATGAGATA AGCGCAACTAGGACGGACAA
Bdnf	ENSMUST00000111050	CGCGGTGGTGGTACGACATG A AGTGTGGGATTGATGAGATA ACCTCCATCCTAGACCTTAGGATGGCCACT A TGTGGAGGGATTGAAGGATA AGCGCAACTAGGACGGACAA
Bdnf	ENSMUST00000111050	CGCGGTGGTGGTACGACATG A AGAGTGAGTAGTAGTGGAGT GCACTTGACTGCTGAGCATCACCCGGGAAG A AGGGTGTGTTTGTAAAGGGT AGCGCAACTAGGACGGACAA
Bdnf	ENSMUST00000111050	CGCGGTGGTGGTACGACATG A TGTGGAGGGATTGAAGGATA ATGTATCTTAGTGGGTAAGAGAGCCAGCCA A AGAGTGAGTAGTAGTGGAGT AGCGCAACTAGGACGGACAA
Bdnf	ENSMUST00000111050	CGCGGTGGTGGTACGACATG A AGAGTGAGTAGTAGTGGAGT GCAGAAGGCCTAAGCAACTTGACACATCAT A AGTGTGGGATTGATGAGATA AGCGCAACTAGGACGGACAA
Bdnf	ENSMUST00000111050	CGCGGTGGTGGTACGACATG A TGTGGAGGGATTGAAGGATA TATTTCAATGGCAGTGTGGATCCCTGCTCT A AGGGTGTGTTTGTAAAGGGT AGCGCAACTAGGACGGACAA
Bdnf	ENSMUST00000111050	CGCGGTGGTGGTACGACATG A AGGGTGTGTTTGTAAAGGGT GTATGTCAGCTCCACTTAGCCTCCGCAGGG A AGTGTGGGATTGATGAGATA AGCGCAACTAGGACGGACAA
Bdnf	ENSMUST00000111050	CGCGGTGGTGGTACGACATG A AGTGTGGGATTGATGAGATA TCTCTTCAGTTAAAAGGGGGAGGGGGCGAG A TGTGGAGGGATTGAAGGATA AGCGCAACTAGGACGGACAA
Bdnf	ENSMUST00000111050	CGCGGTGGTGGTACGACATG A AGGGTGTGTTTGTAAAGGGT CCCTTGCAGTACTGTAAGATTGTGATGGGG A AGAGTGAGTAGTAGTGGAGT AGCGCAACTAGGACGGACAA
Bdnf	ENSMUST00000111050	CGCGGTGGTGGTACGACATG A AGAGTGAGTAGTAGTGGAGT CAAGGCCACAGACATTTACTTACAGTTTCA A TGTGGAGGGATTGAAGGATA AGCGCAACTAGGACGGACAA
Bdnf	ENSMUST00000111050	CGCGGTGGTGGTACGACATG A AGAGTGAGTAGTAGTGGAGT AAACATTTCTGCCAACAAGAGACCACAGCA A AGTGTGGGATTGATGAGATA AGCGCAACTAGGACGGACAA
Bdnf	ENSMUST00000111050	CGCGGTGGTGGTACGACATG A AGGGTGTGTTTGTAAAGGGT CCAGCCAATTCTCTTTTTGCTATCCATAGT A TGTGGAGGGATTGAAGGATA AGCGCAACTAGGACGGACAA
Bdnf	ENSMUST00000111050	CGCGGTGGTGGTACGACATG A AGTGTGGGATTGATGAGATA TCATAGACATGTTTGCGGCATCCAGGTAAT A AGGGTGTGTTTGTAAAGGGT AGCGCAACTAGGACGGACAA
Bdnf	ENSMUST00000111050	CGCGGTGGTGGTACGACATG A AGTGTGGGATTGATGAGATA GATTGGGTAGTTCGGCATTGCGAGTTCCAG A TGTGGAGGGATTGAAGGATA AGCGCAACTAGGACGGACAA
Bdnf	ENSMUST00000111050	CGCGGTGGTGGTACGACATG A AGAGTGAGTAGTAGTGGAGT TGTCGTCGTCAGACCTCTCGAACCTGCCCT A AGGGTGTGTTTGTAAAGGGT AGCGCAACTAGGACGGACAA
Bdnf	ENSMUST00000111050	CGCGGTGGTGGTACGACATG A TGTGGAGGGATTGAAGGATA GTGTTCTTGTCTCTTTCACAGTGAAAGCAC A AGAGTGAGTAGTAGTGGAGT AGCGCAACTAGGACGGACAA
Bdnf	ENSMUST00000111050	CGCGGTGGTGGTACGACATG A AGTGTGGGATTGATGAGATA CAGCAAACATTTCCCATCATGCTGCATTAA A AGAGTGAGTAGTAGTGGAGT AGCGCAACTAGGACGGACAA
Bdnf	ENSMUST00000111050	CGCGGTGGTGGTACGACATG A TGTGGAGGGATTGAAGGATA GGCTTCTGATGTGGTTAAGTTTTAATGCCA A AGGGTGTGTTTGTAAAGGGT AGCGCAACTAGGACGGACAA
Bdnf	ENSMUST00000111050	CGCGGTGGTGGTACGACATG A AGTGTGGGATTGATGAGATA CAGAAATTCCTCCTGCACTGCCAGGAAATA A AGGGTGTGTTTGTAAAGGGT AGCGCAACTAGGACGGACAA
Bdnf	ENSMUST00000111050	CGCGGTGGTGGTACGACATG A AGTGTGGGATTGATGAGATA ACAGACCTGGCCCTTGCAGTACTGTAAGAT A TGTGGAGGGATTGAAGGATA AGCGCAACTAGGACGGACAA
Bdnf	ENSMUST00000111050	CGCGGTGGTGGTACGACATG A AGAGTGAGTAGTAGTGGAGT TCAAAAGTGTCAGCCAGTGATGTCGTCGTC A AGGGTGTGTTTGTAAAGGGT AGCGCAACTAGGACGGACAA
Bdnf	ENSMUST00000111050	CGCGGTGGTGGTACGACATG A AGAGTGAGTAGTAGTGGAGT TTTTTATCTGCCGCTGTGACCCACTCGCTA A TGTGGAGGGATTGAAGGATA AGCGCAACTAGGACGGACAA
Bdnf	ENSMUST00000111050	CGCGGTGGTGGTACGACATG A AGTGTGGGATTGATGAGATA CATATTTGGATCCAAAGTTGCTCCAGGTTA A AGAGTGAGTAGTAGTGGAGT AGCGCAACTAGGACGGACAA
Bdnf	ENSMUST00000111050	CGCGGTGGTGGTACGACATG A AGGGTGTGTTTGTAAAGGGT ATCTAGGCAGAGGCTGGGAGATTTCATGCT A TGTGGAGGGATTGAAGGATA AGCGCAACTAGGACGGACAA
Bdnf	ENSMUST00000111050	CGCGGTGGTGGTACGACATG A AGTGTGGGATTGATGAGATA GCTCCATTTGATCTAGGCAGAGGCTGGGAG A AGGGTGTGTTTGTAAAGGGT AGCGCAACTAGGACGGACAA
Bdnf	ENSMUST00000111050	CGCGGTGGTGGTACGACATG A AGTGTGGGATTGATGAGATA GTACTCCTGTTCTGCAGCAAAGAAGTTAAA A TGTGGAGGGATTGAAGGATA AGCGCAACTAGGACGGACAA
Bdnf	ENSMUST00000111050	CGCGGTGGTGGTACGACATG A AGAGTGAGTAGTAGTGGAGT ACTCTTGTAATAAATTGGCAGGAGCCGTCT A AGGGTGTGTTTGTAAAGGGT AGCGCAACTAGGACGGACAA
Bdnf	ENSMUST00000111050	CGCGGTGGTGGTACGACATG A TGTGGAGGGATTGAAGGATA TGGGGAAGACCGGTCCCCAAGGTTCTAGAC A AGAGTGAGTAGTAGTGGAGT AGCGCAACTAGGACGGACAA
Bdnf	ENSMUST00000111050	CGCGGTGGTGGTACGACATG A AGTGTGGGATTGATGAGATA GATGACAAAGGTTAATTTGGTAAACGGCAC A AGAGTGAGTAGTAGTGGAGT AGCGCAACTAGGACGGACAA
Bdnf	ENSMUST00000111050	CGCGGTGGTGGTACGACATG A AGGGTGTGTTTGTAAAGGGT AAATCTACCCCTCCCATTCCCCGTCCCTTA A TGTGGAGGGATTGAAGGATA AGCGCAACTAGGACGGACAA
Bdnf	ENSMUST00000111050	CGCGGTGGTGGTACGACATG A AGTGTGGGATTGATGAGATA TAAAAGGGGGAGGGGGCGAGTCTTTGGTGG A AGGGTGTGTTTGTAAAGGGT AGCGCAACTAGGACGGACAA
Bdnf	ENSMUST00000111050	CGCGGTGGTGGTACGACATG A TGTGGAGGGATTGAAGGATA GAGTCTTTGGTGGCCGATATGTACTCCTGT A AGTGTGGGATTGATGAGATA AGCGCAACTAGGACGGACAA
Bdnf	ENSMUST00000111050	CGCGGTGGTGGTACGACATG A AGAGTGAGTAGTAGTGGAGT GCCTGAGTTTTGATGCTTTTTCTGGTTTTG A AGGGTGTGTTTGTAAAGGGT AGCGCAACTAGGACGGACAA
Bdnf	ENSMUST00000111050	CGCGGTGGTGGTACGACATG A TGTGGAGGGATTGAAGGATA AAGGGTAAAGTACAGACGGGACTCTTGTAA A AGAGTGAGTAGTAGTGGAGT AGCGCAACTAGGACGGACAA
Bdnf	ENSMUST00000111050	CGCGGTGGTGGTACGACATG A AGTGTGGGATTGATGAGATA GGCTATAAATGGATTTGAGTGTGGTTCTCC A AGAGTGAGTAGTAGTGGAGT AGCGCAACTAGGACGGACAA
Bdnf	ENSMUST00000111050	CGCGGTGGTGGTACGACATG A AGGGTGTGTTTGTAAAGGGT CCAAAGTTGCTCCAGGTTAATCCAACTTTA A TGTGGAGGGATTGAAGGATA AGCGCAACTAGGACGGACAA
Bdnf	ENSMUST00000111050	CGCGGTGGTGGTACGACATG A AGGGTGTGTTTGTAAAGGGT ATAGTGGAAATTGCATGGCGGAGGTAATAC A AGTGTGGGATTGATGAGATA AGCGCAACTAGGACGGACAA
Bdnf	ENSMUST00000111050	CGCGGTGGTGGTACGACATG A TGTGGAGGGATTGAAGGATA GGGACCAAAATGGGAGGAGGGAGGGAAAGA A AGTGTGGGATTGATGAGATA AGCGCAACTAGGACGGACAA
Bdnf	ENSMUST00000111050	CGCGGTGGTGGTACGACATG A AGAGTGAGTAGTAGTGGAGT TCCAGGTAATTTTTGTATTCCTCCAGCAGA A AGGGTGTGTTTGTAAAGGGT AGCGCAACTAGGACGGACAA
Bdnf	ENSMUST00000111050	CGCGGTGGTGGTACGACATG A TGTGGAGGGATTGAAGGATA TGTTTCCTTTCAGGTCATGGATATGTCCAA A AGAGTGAGTAGTAGTGGAGT AGCGCAACTAGGACGGACAA
Bdnf	ENSMUST00000111050	CGCGGTGGTGGTACGACATG A AGAGTGAGTAGTAGTGGAGT TTGGTGTAACCCATGGGATTACACTTGGTC A AGTGTGGGATTGATGAGATA AGCGCAACTAGGACGGACAA
Bdnf	ENSMUST00000111050	CGCGGTGGTGGTACGACATG A AGGGTGTGTTTGTAAAGGGT CATGGGCAGTGGAGTGTGAGCATTTTATTC A TGTGGAGGGATTGAAGGATA AGCGCAACTAGGACGGACAA
Bdnf	ENSMUST00000111050	CGCGGTGGTGGTACGACATG A AGTGTGGGATTGATGAGATA TCCTGCACTGCCAGGAAATAGTATGTCAGC A AGGGTGTGTTTGTAAAGGGT AGCGCAACTAGGACGGACAA
Bdnf	ENSMUST00000111050	CGCGGTGGTGGTACGACATG A AGTGTGGGATTGATGAGATA TATTTCCCCTTCTCTTCAGTTAAAAGGGGG A TGTGGAGGGATTGAAGGATA AGCGCAACTAGGACGGACAA
Bdnf	ENSMUST00000111050	CGCGGTGGTGGTACGACATG A AGGGTGTGTTTGTAAAGGGT TAGTAAGGGCCCGAACATACGATTGGGTAG A AGAGTGAGTAGTAGTGGAGT AGCGCAACTAGGACGGACAA
Bdnf	ENSMUST00000111050	CGCGGTGGTGGTACGACATG A TGTGGAGGGATTGAAGGATA GGCTAACTCGAAAGGAACGAATGAACAAAA A AGAGTGAGTAGTAGTGGAGT AGCGCAACTAGGACGGACAA
Bdnf	ENSMUST00000111050	CGCGGTGGTGGTACGACATG A AGTGTGGGATTGATGAGATA GTGTCTATCCTTATGAATCGCCAGCCAATT A AGAGTGAGTAGTAGTGGAGT AGCGCAACTAGGACGGACAA
Bdnf	ENSMUST00000111050	CGCGGTGGTGGTACGACATG A AGGGTGTGTTTGTAAAGGGT CACTGCAGTCTTTTTATCTGCCGCTGTGAC A TGTGGAGGGATTGAAGGATA AGCGCAACTAGGACGGACAA
Bdnf	ENSMUST00000111050	CGCGGTGGTGGTACGACATG A AGTGTGGGATTGATGAGATA AGGAGAGTAACCACTAACACATTCACGCTT A AGGGTGTGTTTGTAAAGGGT AGCGCAACTAGGACGGACAA
Bdnf	ENSMUST00000111050	CGCGGTGGTGGTACGACATG A AGTGTGGGATTGATGAGATA AAACCTGACTAGGGAAATGGGCTTAACACT A TGTGGAGGGATTGAAGGATA AGCGCAACTAGGACGGACAA
Bdnf	ENSMUST00000111050	CGCGGTGGTGGTACGACATG A AGAGTGAGTAGTAGTGGAGT TGTACAAGTCCGCGTCCTTATGGTTTTCTT A AGGGTGTGTTTGTAAAGGGT AGCGCAACTAGGACGGACAA
Bdnf	ENSMUST00000111050	CGCGGTGGTGGTACGACATG A TGTGGAGGGATTGAAGGATA CCACTCGCTAATACTGTCACACACGCTCAG A AGAGTGAGTAGTAGTGGAGT AGCGCAACTAGGACGGACAA
Bdnf	ENSMUST00000111050	CGCGGTGGTGGTACGACATG A AGAGTGAGTAGTAGTGGAGT CCAGGAAATAGTATGTCAGCTCCACTTAGC A AGTGTGGGATTGATGAGATA AGCGCAACTAGGACGGACAA
Bdnf	ENSMUST00000111050	CGCGGTGGTGGTACGACATG A AGGGTGTGTTTGTAAAGGGT AACCTTCTGGTCCTCATCCAGCAGCTCTTC A TGTGGAGGGATTGAAGGATA AGCGCAACTAGGACGGACAA
Bdnf	ENSMUST00000111050	CGCGGTGGTGGTACGACATG A AGTGTGGGATTGATGAGATA TCCCTGACCCATGCCAGAAGAGTGAGCTGA A AGGGTGTGTTTGTAAAGGGT AGCGCAACTAGGACGGACAA
Bdnf	ENSMUST00000111050	CGCGGTGGTGGTACGACATG A AGTGTGGGATTGATGAGATA TCCCTGCTCTTATCTAAGTATCTGGGTGTA A TGTGGAGGGATTGAAGGATA AGCGCAACTAGGACGGACAA
Bdnf	ENSMUST00000111050	CGCGGTGGTGGTACGACATG A AGGGTGTGTTTGTAAAGGGT GGCTCCAAAGGCACTTGACTGCTGAGCATC A AGAGTGAGTAGTAGTGGAGT AGCGCAACTAGGACGGACAA
Bdnf	ENSMUST00000111050	CGCGGTGGTGGTACGACATG A AGAGTGAGTAGTAGTGGAGT ATGGGCGCCGCCTTCATGCAACCGAAGTAT A TGTGGAGGGATTGAAGGATA AGCGCAACTAGGACGGACAA
Bdnf	ENSMUST00000111050	CGCGGTGGTGGTACGACATG A AGAGTGAGTAGTAGTGGAGT ATTCACGCTCTCCAGAGTCCCATGGGTCCG A AGTGTGGGATTGATGAGATA AGCGCAACTAGGACGGACAA
Bdnf	ENSMUST00000111050	CGCGGTGGTGGTACGACATG A AGGGTGTGTTTGTAAAGGGT CAGTTGGCCTTTGGATACCGGGACTTTCTC A TGTGGAGGGATTGAAGGATA AGCGCAACTAGGACGGACAA
Bdnf	ENSMUST00000111050	CGCGGTGGTGGTACGACATG A AGTGTGGGATTGATGAGATA GCACACCTGGGTAGGCCAAGTTGCCTTGTC A AGGGTGTGTTTGTAAAGGGT AGCGCAACTAGGACGGACAA
Bdnf	ENSMUST00000111050	CGCGGTGGTGGTACGACATG A TGTGGAGGGATTGAAGGATA GTCTCCTGTGAAGCCGATTAACAGACCTGG A AGTGTGGGATTGATGAGATA AGCGCAACTAGGACGGACAA
Bdnf	ENSMUST00000111050	CGCGGTGGTGGTACGACATG A AGGGTGTGTTTGTAAAGGGT GAGGGAAAGAGTATGCTTTGAACAAATGCT A AGAGTGAGTAGTAGTGGAGT AGCGCAACTAGGACGGACAA
Bdnf	ENSMUST00000111050	CGCGGTGGTGGTACGACATG A AGAGTGAGTAGTAGTGGAGT TCAGCGAGAAGCTCCATTTGATCTAGGCAG A TGTGGAGGGATTGAAGGATA AGCGCAACTAGGACGGACAA
Bdnf	ENSMUST00000111050	CGCGGTGGTGGTACGACATG A AGTGTGGGATTGATGAGATA CCAGCAGAAAGAGTAGAGGAGGCTCCAAAG A AGAGTGAGTAGTAGTGGAGT AGCGCAACTAGGACGGACAA
Bdnf	ENSMUST00000111050	CGCGGTGGTGGTACGACATG A TGTGGAGGGATTGAAGGATA TTGAGTGTGGTTCTCCAATCGAGAACCTCT A AGGGTGTGTTTGTAAAGGGT AGCGCAACTAGGACGGACAA
Bdnf	ENSMUST00000111050	CGCGGTGGTGGTACGACATG A AGTGTGGGATTGATGAGATA CCGCTGTGACCCACTCGCTAATACTGTCAC A AGGGTGTGTTTGTAAAGGGT AGCGCAACTAGGACGGACAA
Bdnf	ENSMUST00000111050	CGCGGTGGTGGTACGACATG A TGTGGAGGGATTGAAGGATA TGACTAATGTCTCTCAGAATGAAGCTGCAA A AGTGTGGGATTGATGAGATA AGCGCAACTAGGACGGACAA
Bdnf	ENSMUST00000111050	CGCGGTGGTGGTACGACATG A AGGGTGTGTTTGTAAAGGGT TAGACCTTAGGATGGCCACTCAGAAATTCC A AGAGTGAGTAGTAGTGGAGT AGCGCAACTAGGACGGACAA
Bdnf	ENSMUST00000111050	CGCGGTGGTGGTACGACATG A AGAGTGAGTAGTAGTGGAGT GCACCTTGACATTGTTTTAATTCCAACGCT A TGTGGAGGGATTGAAGGATA AGCGCAACTAGGACGGACAA
Bdnf	ENSMUST00000111050	CGCGGTGGTGGTACGACATG A AGTGTGGGATTGATGAGATA CGTGGACGTTTACTTCTTTCATGGGCGCCG A AGAGTGAGTAGTAGTGGAGT AGCGCAACTAGGACGGACAA
Bdnf	ENSMUST00000111050	CGCGGTGGTGGTACGACATG A AGGGTGTGTTTGTAAAGGGT TCTTCACTCCCTGAGTCACAGCGGACGTCC A TGTGGAGGGATTGAAGGATA AGCGCAACTAGGACGGACAA
Bdnf	ENSMUST00000111050	CGCGGTGGTGGTACGACATG A AGTGTGGGATTGATGAGATA GCGGACGTCCACTTCTGTTTCCTTTCCACT A AGGGTGTGTTTGTAAAGGGT AGCGCAACTAGGACGGACAA
Bdnf	ENSMUST00000111050	CGCGGTGGTGGTACGACATG A TGTGGAGGGATTGAAGGATA ATTTCCTCCTGTGTTCTTGTCTCTTTCACA A AGTGTGGGATTGATGAGATA AGCGCAACTAGGACGGACAA
Bdnf	ENSMUST00000111050	CGCGGTGGTGGTACGACATG A AGAGTGAGTAGTAGTGGAGT GTCTCGTAGAAATACTGCTTCAGTTGGCCT A AGGGTGTGTTTGTAAAGGGT AGCGCAACTAGGACGGACAA
Bdnf	ENSMUST00000111050	CGCGGTGGTGGTACGACATG A AGAGTGAGTAGTAGTGGAGT AGCAGATATTCCAAGCATTCCTGAATAGGT A TGTGGAGGGATTGAAGGATA AGCGCAACTAGGACGGACAA
Bdnf	ENSMUST00000111050	CGCGGTGGTGGTACGACATG A AGAGTGAGTAGTAGTGGAGT ACCATTCCCCACCTCCATCCTAGACCTTAG A AGTGTGGGATTGATGAGATA AGCGCAACTAGGACGGACAA
Bdnf	ENSMUST00000111050	CGCGGTGGTGGTACGACATG A AGGGTGTGTTTGTAAAGGGT CGAGTTCCAGTGCCTTTTGTCTATGCCCCT A TGTGGAGGGATTGAAGGATA AGCGCAACTAGGACGGACAA
Bdnf	ENSMUST00000111050	CGCGGTGGTGGTACGACATG A AGGGTGTGTTTGTAAAGGGT GAGCCAGCCACTGACCACACAATTGCTGAT A AGTGTGGGATTGATGAGATA AGCGCAACTAGGACGGACAA
Bdnf	ENSMUST00000111050	CGCGGTGGTGGTACGACATG A AGTGTGGGATTGATGAGATA TTCAGGCTTCCAACTTGACTTCTAACCCCA A TGTGGAGGGATTGAAGGATA AGCGCAACTAGGACGGACAA
Bdnf	ENSMUST00000111050	CGCGGTGGTGGTACGACATG A AGGGTGTGTTTGTAAAGGGT GGTCAGTGTACATACACAGGAAGTGTCTAT A AGAGTGAGTAGTAGTGGAGT AGCGCAACTAGGACGGACAA
Bdnf	ENSMUST00000111050	CGCGGTGGTGGTACGACATG A AGAGTGAGTAGTAGTGGAGT TCCGCAGGGCCATTCAGTCCTATTTCAATG A TGTGGAGGGATTGAAGGATA AGCGCAACTAGGACGGACAA
Bdnf	ENSMUST00000111050	CGCGGTGGTGGTACGACATG A AGTGTGGGATTGATGAGATA GAGGTAATACTCGCACGCCTTCAGCGAGAA A AGAGTGAGTAGTAGTGGAGT AGCGCAACTAGGACGGACAA
Bdnf	ENSMUST00000111050	CGCGGTGGTGGTACGACATG A AGGGTGTGTTTGTAAAGGGT ACATCAAGGCAGCTGCTCTGGGGAAGACCG A TGTGGAGGGATTGAAGGATA AGCGCAACTAGGACGGACAA
Bdnf	ENSMUST00000111050	CGCGGTGGTGGTACGACATG A AGTGTGGGATTGATGAGATA CAGACATGTCCACTGCAGTCTTTTTATCTG A AGGGTGTGTTTGTAAAGGGT AGCGCAACTAGGACGGACAA
Bdnf	ENSMUST00000111050	CGCGGTGGTGGTACGACATG A TGTGGAGGGATTGAAGGATA TTGTATTCCTCCAGCAGAAAGAGTAGAGGA A AGTGTGGGATTGATGAGATA AGCGCAACTAGGACGGACAA
Bdnf	ENSMUST00000111050	CGCGGTGGTGGTACGACATG A AGAGTGAGTAGTAGTGGAGT AATACTGCTTCAGTTGGCCTTTGGATACCG A AGGGTGTGTTTGTAAAGGGT AGCGCAACTAGGACGGACAA
Bdnf	ENSMUST00000111050	CGCGGTGGTGGTACGACATG A TGTGGAGGGATTGAAGGATA GAATCACTATAAAAAAGCAACAGGCCTGCT A AGAGTGAGTAGTAGTGGAGT AGCGCAACTAGGACGGACAA
Bgn	ENSMUST00000033741	CGCGGTGGTGGTACGACATG A GGGTTGATTAGTGGTAGAAA TTCGTAGTTCTACCAGGGAGCTGGGCAGGT A AGAGTGAGTAGTAGTGGAGT AGCGCAACTAGGACGGACAA
Bgn	ENSMUST00000033741	CGCGGTGGTGGTACGACATG A AGAGTGAGTAGTAGTGGAGT GAACACGCCCTTGGGCACTTTGCGGATACG A TGTGGAGGGATTGAAGGATA AGCGCAACTAGGACGGACAA
Bgn	ENSMUST00000033741	CGCGGTGGTGGTACGACATG A AGAGTGAGTAGTAGTGGAGT GCCCACCTTGGTGATGTTGTTGGAGTGCAG A GAGATTAGAGATGAGTTGGA AGCGCAACTAGGACGGACAA
Bgn	ENSMUST00000033741	CGCGGTGGTGGTACGACATG A TGTGGAGGGATTGAAGGATA AGAGACAGACAGAGATATAGGCAAGGAGAT A GGGTTGATTAGTGGTAGAAA AGCGCAACTAGGACGGACAA
Bgn	ENSMUST00000033741	CGCGGTGGTGGTACGACATG A GGGTTGATTAGTGGTAGAAA GGATGCCAGTGAGCTTGGCCTCTGAGATGC A GAGATTAGAGATGAGTTGGA AGCGCAACTAGGACGGACAA
Bgn	ENSMUST00000033741	CGCGGTGGTGGTACGACATG A GAGATTAGAGATGAGTTGGA TTGACAGGTAGTGAACTTGTTGAAGAGAGA A TGTGGAGGGATTGAAGGATA AGCGCAACTAGGACGGACAA
Bgn	ENSMUST00000033741	CGCGGTGGTGGTACGACATG A GGGTTGATTAGTGGTAGAAA GGTTGGGAGGAATCTCCACCAGGTGGTTCT A AGAGTGAGTAGTAGTGGAGT AGCGCAACTAGGACGGACAA
Bgn	ENSMUST00000033741	CGCGGTGGTGGTACGACATG A AGAGTGAGTAGTAGTGGAGT TGAAGAGAGAACACCAGAGGATAAGGGCAG A TGTGGAGGGATTGAAGGATA AGCGCAACTAGGACGGACAA
Bgn	ENSMUST00000033741	CGCGGTGGTGGTACGACATG A AGAGTGAGTAGTAGTGGAGT CCATCAAAGGCTCCTGGTTCAAAGCCACTG A GAGATTAGAGATGAGTTGGA AGCGCAACTAGGACGGACAA
Bgn	ENSMUST00000033741	CGCGGTGGTGGTACGACATG A GGGTTGATTAGTGGTAGAAA GTCTGAACCTGAAGCCTCCTCATCATTCAT A TGTGGAGGGATTGAAGGATA AGCGCAACTAGGACGGACAA
Bgn	ENSMUST00000033741	CGCGGTGGTGGTACGACATG A GGGTTGATTAGTGGTAGAAA GATTCCCGCCCATCTCAATGCAGTTCATGT A GAGATTAGAGATGAGTTGGA AGCGCAACTAGGACGGACAA
Bgn	ENSMUST00000033741	CGCGGTGGTGGTACGACATG A TGTGGAGGGATTGAAGGATA AGATGGAAGGGGACAGGTCAATAACTCCAG A GAGATTAGAGATGAGTTGGA AGCGCAACTAGGACGGACAA
Bgn	ENSMUST00000033741	CGCGGTGGTGGTACGACATG A GGGTTGATTAGTGGTAGAAA AGCACTCCCTCTTGCTGGGTGCAACTGACC A AGAGTGAGTAGTAGTGGAGT AGCGCAACTAGGACGGACAA
Bgn	ENSMUST00000033741	CGCGGTGGTGGTACGACATG A TGTGGAGGGATTGAAGGATA TCTCACCAAGGCCACCATGGTGGCAACCAC A AGAGTGAGTAGTAGTGGAGT AGCGCAACTAGGACGGACAA
Bgn	ENSMUST00000033741	CGCGGTGGTGGTACGACATG A GAGATTAGAGATGAGTTGGA TTCTGCTCAAAGGGCAAGGCCTGGCTCAGG A AGAGTGAGTAGTAGTGGAGT AGCGCAACTAGGACGGACAA
Bgn	ENSMUST00000033741	CGCGGTGGTGGTACGACATG A TGTGGAGGGATTGAAGGATA GCCACAGGGGACACATGGTCAATGTTCCTG A GGGTTGATTAGTGGTAGAAA AGCGCAACTAGGACGGACAA
Bgn	ENSMUST00000033741	CGCGGTGGTGGTACGACATG A GAGATTAGAGATGAGTTGGA CTCCTTGATCCTCGTCTTGATAGCAGAGTA A GGGTTGATTAGTGGTAGAAA AGCGCAACTAGGACGGACAA
Bgn	ENSMUST00000033741	CGCGGTGGTGGTACGACATG A TGTGGAGGGATTGAAGGATA AGGGGACCTAGCCATCTTGGGGAGAGAGCA A GAGATTAGAGATGAGTTGGA AGCGCAACTAGGACGGACAA
Bgn	ENSMUST00000033741	CGCGGTGGTGGTACGACATG A GGGTTGATTAGTGGTAGAAA GAGGGCTAAAGGCCTTCTCATGGATCTTGG A AGAGTGAGTAGTAGTGGAGT AGCGCAACTAGGACGGACAA
Bgn	ENSMUST00000033741	CGCGGTGGTGGTACGACATG A TGTGGAGGGATTGAAGGATA CTTCTTCATCTGGCTATGTTCCTCAGAGAC A AGAGTGAGTAGTAGTGGAGT AGCGCAACTAGGACGGACAA
Bgn	ENSMUST00000033741	CGCGGTGGTGGTACGACATG A AGAGTGAGTAGTAGTGGAGT ATAGACAACCTGGAGGAGCTTGAGATCTGG A GAGATTAGAGATGAGTTGGA AGCGCAACTAGGACGGACAA
Bgn	ENSMUST00000033741	CGCGGTGGTGGTACGACATG A GGGTTGATTAGTGGTAGAAA CATCTCAATGCAGTTCATGTTCCGGAGCCC A TGTGGAGGGATTGAAGGATA AGCGCAACTAGGACGGACAA
Bgn	ENSMUST00000033741	CGCGGTGGTGGTACGACATG A GGGTTGATTAGTGGTAGAAA ACTCCAGAAGGAAGAAAAGTGTCAGGAAGC A GAGATTAGAGATGAGTTGGA AGCGCAACTAGGACGGACAA
Bgn	ENSMUST00000033741	CGCGGTGGTGGTACGACATG A GAGATTAGAGATGAGTTGGA TGGAGATGTAGAGTTTTTGCAGCTTCCGCA A TGTGGAGGGATTGAAGGATA AGCGCAACTAGGACGGACAA
Bgn	ENSMUST00000033741	CGCGGTGGTGGTACGACATG A GGGTTGATTAGTGGTAGAAA CTCCTGGTTCAAAGCCACTGTTCTCCAGGG A AGAGTGAGTAGTAGTGGAGT AGCGCAACTAGGACGGACAA
Bgn	ENSMUST00000033741	CGCGGTGGTGGTACGACATG A AGAGTGAGTAGTAGTGGAGT CAGCCAGGTTGTAGCTGGGATTGACAGGTA A TGTGGAGGGATTGAAGGATA AGCGCAACTAGGACGGACAA
Bgn	ENSMUST00000033741	CGCGGTGGTGGTACGACATG A GAGATTAGAGATGAGTTGGA GTGCTCTATCCATCTTTCCTAGCCCCTCTT A AGAGTGAGTAGTAGTGGAGT AGCGCAACTAGGACGGACAA
Bgn	ENSMUST00000033741	CGCGGTGGTGGTACGACATG A GGGTTGATTAGTGGTAGAAA CAGGTGCAGGCTGCTTAGTTGGTGGACTAG A TGTGGAGGGATTGAAGGATA AGCGCAACTAGGACGGACAA
Bgn	ENSMUST00000033741	CGCGGTGGTGGTACGACATG A GGGTTGATTAGTGGTAGAAA ATAACAGGGTTGGAGAGAGGGAAAGATCCA A GAGATTAGAGATGAGTTGGA AGCGCAACTAGGACGGACAA
Bgn	ENSMUST00000033741	CGCGGTGGTGGTACGACATG A GAGATTAGAGATGAGTTGGA CATATATGCATGCTTAGGAGTCAGGGGGAA A TGTGGAGGGATTGAAGGATA AGCGCAACTAGGACGGACAA
Bgn	ENSMUST00000033741	CGCGGTGGTGGTACGACATG A GGGTTGATTAGTGGTAGAAA GTGATGTTGTTGGAGTGCAGATAGACAACC A AGAGTGAGTAGTAGTGGAGT AGCGCAACTAGGACGGACAA
Bgn	ENSMUST00000033741	CGCGGTGGTGGTACGACATG A TGTGGAGGGATTGAAGGATA GGAGTTAGTACAGCCAGGTTGTAGCTGGGA A AGAGTGAGTAGTAGTGGAGT AGCGCAACTAGGACGGACAA
Bgn	ENSMUST00000033741	CGCGGTGGTGGTACGACATG A AGAGTGAGTAGTAGTGGAGT GTTCGTTCAGGGTCTCAGGGAGATCTTTGG A GAGATTAGAGATGAGTTGGA AGCGCAACTAGGACGGACAA
Bgn	ENSMUST00000033741	CGCGGTGGTGGTACGACATG A TGTGGAGGGATTGAAGGATA GAGCTTCAGGCCATCAAAGGCTCCTGGTTC A GGGTTGATTAGTGGTAGAAA AGCGCAACTAGGACGGACAA
Bgn	ENSMUST00000033741	CGCGGTGGTGGTACGACATG A GGGTTGATTAGTGGTAGAAA CTTGGGGAGAGAGCAGGGGCCAATGCAAAC A GAGATTAGAGATGAGTTGGA AGCGCAACTAGGACGGACAA
Bgn	ENSMUST00000033741	CGCGGTGGTGGTACGACATG A TGTGGAGGGATTGAAGGATA GGAACAATGGCGGTGGCAGTGTGCTCTATC A GAGATTAGAGATGAGTTGGA AGCGCAACTAGGACGGACAA
Bgn	ENSMUST00000033741	CGCGGTGGTGGTACGACATG A AGAGTGAGTAGTAGTGGAGT AACTCAGGCTCCCATTCTCAATCATCCGAA A GGGTTGATTAGTGGTAGAAA AGCGCAACTAGGACGGACAA
Bgn	ENSMUST00000033741	CGCGGTGGTGGTACGACATG A TGTGGAGGGATTGAAGGATA TTATAGGGAGTCTCTGAGTGGACATGGTTG A AGAGTGAGTAGTAGTGGAGT AGCGCAACTAGGACGGACAA
Bgn	ENSMUST00000033741	CGCGGTGGTGGTACGACATG A GAGATTAGAGATGAGTTGGA CCCTCTTGACTCCGAAGCCCATAGGACAGA A AGAGTGAGTAGTAGTGGAGT AGCGCAACTAGGACGGACAA
Bgn	ENSMUST00000033741	CGCGGTGGTGGTACGACATG A GGGTTGATTAGTGGTAGAAA CTGTGGTGGGGCAGTGAGTTAATATTGGGG A TGTGGAGGGATTGAAGGATA AGCGCAACTAGGACGGACAA
Bgn	ENSMUST00000033741	CGCGGTGGTGGTACGACATG A GGGTTGATTAGTGGTAGAAA CGGTGGCAGTGTGCTCTATCCATCTTTCCT A GAGATTAGAGATGAGTTGGA AGCGCAACTAGGACGGACAA
Bgn	ENSMUST00000033741	CGCGGTGGTGGTACGACATG A GAGATTAGAGATGAGTTGGA GCAAGGAAGAGGAGGAACACATGCCTGGAT A TGTGGAGGGATTGAAGGATA AGCGCAACTAGGACGGACAA
Bgn	ENSMUST00000033741	CGCGGTGGTGGTACGACATG A GGGTTGATTAGTGGTAGAAA TAGCAGAGTATGAACCCTTTCCTGGACAAA A AGAGTGAGTAGTAGTGGAGT AGCGCAACTAGGACGGACAA
Bgn	ENSMUST00000033741	CGCGGTGGTGGTACGACATG A AGAGTGAGTAGTAGTGGAGT CCTCATAAGCAGCACTCCCTCTTGCTGGGT A TGTGGAGGGATTGAAGGATA AGCGCAACTAGGACGGACAA
Bgn	ENSMUST00000033741	CGCGGTGGTGGTACGACATG A GAGATTAGAGATGAGTTGGA TCCGAAGCCCATAGGACAGAAGTCATTGAT A AGAGTGAGTAGTAGTGGAGT AGCGCAACTAGGACGGACAA
Bgn	ENSMUST00000033741	CGCGGTGGTGGTACGACATG A GGGTTGATTAGTGGTAGAAA AGGTGGTTCTTGGAGATGTAGAGTTTTTGC A TGTGGAGGGATTGAAGGATA AGCGCAACTAGGACGGACAA
Bgn	ENSMUST00000033741	CGCGGTGGTGGTACGACATG A GGGTTGATTAGTGGTAGAAA GGTGGACTAGGTTGTCAGGCTGTCGGTTTG A GAGATTAGAGATGAGTTGGA AGCGCAACTAGGACGGACAA
Bgn	ENSMUST00000033741	CGCGGTGGTGGTACGACATG A GAGATTAGAGATGAGTTGGA TTATAGTAGGCCCTCTTGACTCCGAAGCCC A TGTGGAGGGATTGAAGGATA AGCGCAACTAGGACGGACAA
Bgn	ENSMUST00000033741	CGCGGTGGTGGTACGACATG A AGAGTGAGTAGTAGTGGAGT GGCACAGGGTTGTTGAAGAGGCTGATGCCA A GGGTTGATTAGTGGTAGAAA AGCGCAACTAGGACGGACAA
Bgn	ENSMUST00000033741	CGCGGTGGTGGTACGACATG A AGAGTGAGTAGTAGTGGAGT GGTCTCAGGGAGATCTTTGGGGATGCCAGT A TGTGGAGGGATTGAAGGATA AGCGCAACTAGGACGGACAA
Bgn	ENSMUST00000033741	CGCGGTGGTGGTACGACATG A AGAGTGAGTAGTAGTGGAGT TCAGACATGAGCAAGGAAGAGGAGGAACAC A GAGATTAGAGATGAGTTGGA AGCGCAACTAGGACGGACAA
Bgn	ENSMUST00000033741	CGCGGTGGTGGTACGACATG A TGTGGAGGGATTGAAGGATA TCTCTGAGTGGACATGGTTGATGAATGTTA A GGGTTGATTAGTGGTAGAAA AGCGCAACTAGGACGGACAA
Bgn	ENSMUST00000033741	CGCGGTGGTGGTACGACATG A GGGTTGATTAGTGGTAGAAA CCTCTCCAGGGGCTAGGAAGCTCCTTGATC A GAGATTAGAGATGAGTTGGA AGCGCAACTAGGACGGACAA
Bgn	ENSMUST00000033741	CGCGGTGGTGGTACGACATG A GAGATTAGAGATGAGTTGGA AGAGTCCAGGTCGGGGACACCTGAAGTGGT A TGTGGAGGGATTGAAGGATA AGCGCAACTAGGACGGACAA
Bgn	ENSMUST00000033741	CGCGGTGGTGGTACGACATG A AGAGTGAGTAGTAGTGGAGT AGTTGCCCCATATTTGTTTGTGGAGGGACT A GGGTTGATTAGTGGTAGAAA AGCGCAACTAGGACGGACAA
Bgn	ENSMUST00000033741	CGCGGTGGTGGTACGACATG A TGTGGAGGGATTGAAGGATA TGGAGTGCAGATAGACAACCTGGAGGAGCT A AGAGTGAGTAGTAGTGGAGT AGCGCAACTAGGACGGACAA
Bgn	ENSMUST00000033741	CGCGGTGGTGGTACGACATG A AGAGTGAGTAGTAGTGGAGT GAAATATGACCTAGGTCCAGAGATGGAAGG A GAGATTAGAGATGAGTTGGA AGCGCAACTAGGACGGACAA
Bgn	ENSMUST00000033741	CGCGGTGGTGGTACGACATG A GGGTTGATTAGTGGTAGAAA TTAAATTTCAAAGGTTGAGGGGAATGGGTG A TGTGGAGGGATTGAAGGATA AGCGCAACTAGGACGGACAA
Bgn	ENSMUST00000033741	CGCGGTGGTGGTACGACATG A GAGATTAGAGATGAGTTGGA AGATCTTTGGGGATGCCAGTGAGCTTGGCC A GGGTTGATTAGTGGTAGAAA AGCGCAACTAGGACGGACAA
Bgn	ENSMUST00000033741	CGCGGTGGTGGTACGACATG A GAGATTAGAGATGAGTTGGA TACCAAGACCAGGGCGTAGAGGTGCTGGAG A TGTGGAGGGATTGAAGGATA AGCGCAACTAGGACGGACAA
Bgn	ENSMUST00000033741	CGCGGTGGTGGTACGACATG A GGGTTGATTAGTGGTAGAAA CTGAAGTGGTGTCTGAACCTGAAGCCTCCT A AGAGTGAGTAGTAGTGGAGT AGCGCAACTAGGACGGACAA
Bgn	ENSMUST00000033741	CGCGGTGGTGGTACGACATG A TGTGGAGGGATTGAAGGATA TGGGGCAGATGATCCGTGTGTGTGTGTGTG A AGAGTGAGTAGTAGTGGAGT AGCGCAACTAGGACGGACAA
Bgn	ENSMUST00000033741	CGCGGTGGTGGTACGACATG A GAGATTAGAGATGAGTTGGA CTGTACAGCTTGGAGTATCGAAGTAGGTCC A AGAGTGAGTAGTAGTGGAGT AGCGCAACTAGGACGGACAA
Bgn	ENSMUST00000033741	CGCGGTGGTGGTACGACATG A TGTGGAGGGATTGAAGGATA GGCCTTCTCATGGATCTTGGAGATCTTATT A GGGTTGATTAGTGGTAGAAA AGCGCAACTAGGACGGACAA
Bgn	ENSMUST00000033741	CGCGGTGGTGGTACGACATG A GAGATTAGAGATGAGTTGGA TTGTTGTTGTCCAAGTGAAGTTCCCTCAGG A GGGTTGATTAGTGGTAGAAA AGCGCAACTAGGACGGACAA
Bgn	ENSMUST00000033741	CGCGGTGGTGGTACGACATG A GAGATTAGAGATGAGTTGGA GGAGGAACACATGCCTGGATGGAACAATGG A TGTGGAGGGATTGAAGGATA AGCGCAACTAGGACGGACAA
Bgn	ENSMUST00000033741	CGCGGTGGTGGTACGACATG A AGAGTGAGTAGTAGTGGAGT CTTCCTCCAGGGTTGGGGGGTCAAGTTCTG A GGGTTGATTAGTGGTAGAAA AGCGCAACTAGGACGGACAA
Bgn	ENSMUST00000033741	CGCGGTGGTGGTACGACATG A TGTGGAGGGATTGAAGGATA TTTGTTGTGGTCCAGGTGAAGTTCGTTCAG A AGAGTGAGTAGTAGTGGAGT AGCGCAACTAGGACGGACAA
Bgn	ENSMUST00000033741	CGCGGTGGTGGTACGACATG A GAGATTAGAGATGAGTTGGA ACAGTCTTCAGACCCAAGTCAGAGCACTGA A AGAGTGAGTAGTAGTGGAGT AGCGCAACTAGGACGGACAA
Bgn	ENSMUST00000033741	CGCGGTGGTGGTACGACATG A TGTGGAGGGATTGAAGGATA CCAAGTGAAGTTCCCTCAGGGTAGGCAGAA A GGGTTGATTAGTGGTAGAAA AGCGCAACTAGGACGGACAA
Bgn	ENSMUST00000033741	CGCGGTGGTGGTACGACATG A GAGATTAGAGATGAGTTGGA AGGTGAAGTCCCAGAAACCCTTCTGCTCAA A GGGTTGATTAGTGGTAGAAA AGCGCAACTAGGACGGACAA
Bgn	ENSMUST00000033741	CGCGGTGGTGGTACGACATG A GAGATTAGAGATGAGTTGGA AGAGCACTGAACAACCCGCAGGTGGCAGTG A TGTGGAGGGATTGAAGGATA AGCGCAACTAGGACGGACAA
Bgn	ENSMUST00000033741	CGCGGTGGTGGTACGACATG A AGAGTGAGTAGTAGTGGAGT CATGAGCAGCCCATCATCCAAGGTGAAGTC A GGGTTGATTAGTGGTAGAAA AGCGCAACTAGGACGGACAA
Bgn	ENSMUST00000033741	CGCGGTGGTGGTACGACATG A TGTGGAGGGATTGAAGGATA AGGACACATGGCACTGAAGGTAGGTGTGAC A AGAGTGAGTAGTAGTGGAGT AGCGCAACTAGGACGGACAA
Bgn	ENSMUST00000033741	CGCGGTGGTGGTACGACATG A GAGATTAGAGATGAGTTGGA TCCAGGTGAAGTTCGTTCAGGGTCTCAGGG A AGAGTGAGTAGTAGTGGAGT AGCGCAACTAGGACGGACAA
Bgn	ENSMUST00000033741	CGCGGTGGTGGTACGACATG A GGGTTGATTAGTGGTAGAAA GAAAGATCCAGGAGTTAGTACAGCCAGGTT A TGTGGAGGGATTGAAGGATA AGCGCAACTAGGACGGACAA
Bgn	ENSMUST00000033741	CGCGGTGGTGGTACGACATG A GGGTTGATTAGTGGTAGAAA GGTAGGGCAATCAGGAAGATAGTTGCCCCA A GAGATTAGAGATGAGTTGGA AGCGCAACTAGGACGGACAA
Bgn	ENSMUST00000033741	CGCGGTGGTGGTACGACATG A TGTGGAGGGATTGAAGGATA GAAAGCAGCCTGGGGCAGATGATCCGTGTG A GAGATTAGAGATGAGTTGGA AGCGCAACTAGGACGGACAA
Bgn	ENSMUST00000033741	CGCGGTGGTGGTACGACATG A AGAGTGAGTAGTAGTGGAGT GTAGGCAGAAAACTCAGGCTCCCATTCTCA A GGGTTGATTAGTGGTAGAAA AGCGCAACTAGGACGGACAA
Bgn	ENSMUST00000033741	CGCGGTGGTGGTACGACATG A AGAGTGAGTAGTAGTGGAGT GAGCCCAGGAGAGCTGGAAGTCAGACATGA A TGTGGAGGGATTGAAGGATA AGCGCAACTAGGACGGACAA
Bgn	ENSMUST00000033741	CGCGGTGGTGGTACGACATG A GAGATTAGAGATGAGTTGGA GAGTTTTTGCAGCTTCCGCAGAGGGCTAAA A AGAGTGAGTAGTAGTGGAGT AGCGCAACTAGGACGGACAA
Bgn	ENSMUST00000033741	CGCGGTGGTGGTACGACATG A TGTGGAGGGATTGAAGGATA CCAGAAACCCTTCTGCTCAAAGGGCAAGGC A GGGTTGATTAGTGGTAGAAA AGCGCAACTAGGACGGACAA
Bgn	ENSMUST00000033741	CGCGGTGGTGGTACGACATG A GGGTTGATTAGTGGTAGAAA CTTGCTGGGTGCAACTGACCATCACCTCCT A GAGATTAGAGATGAGTTGGA AGCGCAACTAGGACGGACAA
Bgn	ENSMUST00000033741	CGCGGTGGTGGTACGACATG A TGTGGAGGGATTGAAGGATA GGCAACCGAAAGGACACATGGCACTGAAGG A GAGATTAGAGATGAGTTGGA AGCGCAACTAGGACGGACAA
Bgn	ENSMUST00000033741	CGCGGTGGTGGTACGACATG A GGGTTGATTAGTGGTAGAAA TTCTGGGCCTCCACCTTCCAGCTTCCTCCA A AGAGTGAGTAGTAGTGGAGT AGCGCAACTAGGACGGACAA
Bgn	ENSMUST00000033741	CGCGGTGGTGGTACGACATG A TGTGGAGGGATTGAAGGATA CTAGGTCCAGAGATGGAAGGGGACAGGTCA A AGAGTGAGTAGTAGTGGAGT AGCGCAACTAGGACGGACAA
Bgn	ENSMUST00000033741	CGCGGTGGTGGTACGACATG A AGAGTGAGTAGTAGTGGAGT AGTCATTGATGCCCACCTTGGTGATGTTGT A GAGATTAGAGATGAGTTGGA AGCGCAACTAGGACGGACAA
Bgn	ENSMUST00000033741	CGCGGTGGTGGTACGACATG A GGGTTGATTAGTGGTAGAAA TGTGTGTTGTCAGAGAGAGACAGATACAAA A TGTGGAGGGATTGAAGGATA AGCGCAACTAGGACGGACAA
Bgn	ENSMUST00000033741	CGCGGTGGTGGTACGACATG A GGGTTGATTAGTGGTAGAAA CCATCATCCAAGGTGAAGTCCCAGAAACCC A GAGATTAGAGATGAGTTGGA AGCGCAACTAGGACGGACAA
Bgn	ENSMUST00000033741	CGCGGTGGTGGTACGACATG A TGTGGAGGGATTGAAGGATA GCAGTGAGTTAATATTGGGGAACAAAGGTG A GAGATTAGAGATGAGTTGGA AGCGCAACTAGGACGGACAA
Bgn	ENSMUST00000033741	CGCGGTGGTGGTACGACATG A AGAGTGAGTAGTAGTGGAGT TCAGAAATGTCATTGTTCTGCAGGTCTAGC A GGGTTGATTAGTGGTAGAAA AGCGCAACTAGGACGGACAA
Bgn	ENSMUST00000033741	CGCGGTGGTGGTACGACATG A AGAGTGAGTAGTAGTGGAGT TCTGAGATGCGCAGGTAATTGAGCTTCAGG A TGTGGAGGGATTGAAGGATA AGCGCAACTAGGACGGACAA
Blnk	ENSMUST00000117695	CGCGGTGGTGGTACGACATG A TGTGATGGAAGTTAGAGGGT GGATCGATTATCTACATACTCGCCCCTCGT A TGGGAGGATTGAGATGAGTT AGCGCAACTAGGACGGACAA
Blnk	ENSMUST00000117695	CGCGGTGGTGGTACGACATG A TGTGATGGAAGTTAGAGGGT TGGCAAGGGTACAGGCTTTTGATGGACAGG A AGTGTGGGATTGATGAGATA AGCGCAACTAGGACGGACAA
Blnk	ENSMUST00000117695	CGCGGTGGTGGTACGACATG A AGTTGAGGTGGGAGAGTATT GCTTACCGAGCAGTTCAGCCTCCTGGTCTG A TGTGATGGAAGTTAGAGGGT AGCGCAACTAGGACGGACAA
Blnk	ENSMUST00000117695	CGCGGTGGTGGTACGACATG A AGTGTGGGATTGATGAGATA AACCAGGGGGTTGTGCTGGTGACTGTTGAC A TGGGAGGATTGAGATGAGTT AGCGCAACTAGGACGGACAA
Blnk	ENSMUST00000117695	CGCGGTGGTGGTACGACATG A AGTTGAGGTGGGAGAGTATT TACAGTGTCTTGTCTGTGACTAGACCCTCG A TGGGAGGATTGAGATGAGTT AGCGCAACTAGGACGGACAA
Blnk	ENSMUST00000117695	CGCGGTGGTGGTACGACATG A AGTGTGGGATTGATGAGATA CTGGTGACTGTACAGTGTCTTGTCTGTGAC A AGTTGAGGTGGGAGAGTATT AGCGCAACTAGGACGGACAA
Blnk	ENSMUST00000117695	CGCGGTGGTGGTACGACATG A TGTGATGGAAGTTAGAGGGT TCATAGGAATCGTCGCCCGTCTCCTCGGCA A TGGGAGGATTGAGATGAGTT AGCGCAACTAGGACGGACAA
Blnk	ENSMUST00000117695	CGCGGTGGTGGTACGACATG A AGTGTGGGATTGATGAGATA GTCGAAGTCATCTGACCACTGCTCCTCTTC A TGTGATGGAAGTTAGAGGGT AGCGCAACTAGGACGGACAA
Blnk	ENSMUST00000117695	CGCGGTGGTGGTACGACATG A AGTTGAGGTGGGAGAGTATT TGTCTGTGACTAGACCCTCGGTGGCGCTCA A TGTGATGGAAGTTAGAGGGT AGCGCAACTAGGACGGACAA
Blnk	ENSMUST00000117695	CGCGGTGGTGGTACGACATG A AGTGTGGGATTGATGAGATA GCTGAGGAGTCATAGCCAGAATATGATGTT A TGGGAGGATTGAGATGAGTT AGCGCAACTAGGACGGACAA
Blnk	ENSMUST00000117695	CGCGGTGGTGGTACGACATG A TGGGAGGATTGAGATGAGTT TGGAATCATGGCCAGAGCTCTTCCGAATAA A AGTTGAGGTGGGAGAGTATT AGCGCAACTAGGACGGACAA
Blnk	ENSMUST00000117695	CGCGGTGGTGGTACGACATG A AGTGTGGGATTGATGAGATA GGGACCACATAATCAGCCTCATCCTCAAGG A AGTTGAGGTGGGAGAGTATT AGCGCAACTAGGACGGACAA
Blnk	ENSMUST00000117695	CGCGGTGGTGGTACGACATG A TGTGATGGAAGTTAGAGGGT GACTTCCTGGGGAGCAGCATGGTAAGGCTC A TGGGAGGATTGAGATGAGTT AGCGCAACTAGGACGGACAA
Blnk	ENSMUST00000117695	CGCGGTGGTGGTACGACATG A TGTGATGGAAGTTAGAGGGT TGGCGCTCAGCAGGAACAGGCTTTTCTTCA A AGTGTGGGATTGATGAGATA AGCGCAACTAGGACGGACAA
Blnk	ENSMUST00000117695	CGCGGTGGTGGTACGACATG A TGTGATGGAAGTTAGAGGGT CATGGACCATCTTTTGAAGCTGTCTCAGCT A AGTTGAGGTGGGAGAGTATT AGCGCAACTAGGACGGACAA
Blnk	ENSMUST00000117695	CGCGGTGGTGGTACGACATG A TGGGAGGATTGAGATGAGTT AGTCCCAGACCCCACTGTTTCGACCTGCGA A AGTGTGGGATTGATGAGATA AGCGCAACTAGGACGGACAA
Blnk	ENSMUST00000117695	CGCGGTGGTGGTACGACATG A TGGGAGGATTGAGATGAGTT TGACTTCGTCAGGTCAGGTGATAGAAAAGC A AGTTGAGGTGGGAGAGTATT AGCGCAACTAGGACGGACAA
Blnk	ENSMUST00000117695	CGCGGTGGTGGTACGACATG A AGTGTGGGATTGATGAGATA TTTCATCGTTATCTTCCACAGGGACCACAT A AGTTGAGGTGGGAGAGTATT AGCGCAACTAGGACGGACAA
Blnk	ENSMUST00000117695	CGCGGTGGTGGTACGACATG A TGGGAGGATTGAGATGAGTT TCTGACCACTGCTCCTCTTCATCTGCAGGG A TGTGATGGAAGTTAGAGGGT AGCGCAACTAGGACGGACAA
Blnk	ENSMUST00000117695	CGCGGTGGTGGTACGACATG A AGTGTGGGATTGATGAGATA TCGAGGAACACTTGGAGGGCCTTTGACTTT A TGTGATGGAAGTTAGAGGGT AGCGCAACTAGGACGGACAA
Blnk	ENSMUST00000117695	CGCGGTGGTGGTACGACATG A AGTTGAGGTGGGAGAGTATT ACATACATCTCGGAGTCCGAATGTTCATCT A TGTGATGGAAGTTAGAGGGT AGCGCAACTAGGACGGACAA
Blnk	ENSMUST00000117695	CGCGGTGGTGGTACGACATG A AGTGTGGGATTGATGAGATA TTGAGAGAGGATGTGTCGCTGTCCAGGGGG A TGGGAGGATTGAGATGAGTT AGCGCAACTAGGACGGACAA
Blnk	ENSMUST00000117695	CGCGGTGGTGGTACGACATG A AGTTGAGGTGGGAGAGTATT TGTCTGGAACCGTGGTATCGTTATGAAACC A TGGGAGGATTGAGATGAGTT AGCGCAACTAGGACGGACAA
Blnk	ENSMUST00000117695	CGCGGTGGTGGTACGACATG A AGTGTGGGATTGATGAGATA GATCTGTGCAAGGCCTCTTCAGCAGACTTG A AGTTGAGGTGGGAGAGTATT AGCGCAACTAGGACGGACAA
Blnk	ENSMUST00000117695	CGCGGTGGTGGTACGACATG A TGGGAGGATTGAGATGAGTT CAAACGTCGAATTAAATGGGAAGCTGTGGA A TGTGATGGAAGTTAGAGGGT AGCGCAACTAGGACGGACAA
Blnk	ENSMUST00000117695	CGCGGTGGTGGTACGACATG A TGTGATGGAAGTTAGAGGGT CTTGGAGGGCCTTTGACTTTTAGCTTTTTT A AGTGTGGGATTGATGAGATA AGCGCAACTAGGACGGACAA
Blnk	ENSMUST00000117695	CGCGGTGGTGGTACGACATG A AGTTGAGGTGGGAGAGTATT TCTGGATTTTCATAGTCACTGTCGAAGTCA A TGTGATGGAAGTTAGAGGGT AGCGCAACTAGGACGGACAA
Blnk	ENSMUST00000117695	CGCGGTGGTGGTACGACATG A TGGGAGGATTGAGATGAGTT TCTTTGGGCTTGGGGGGGACTTGAGGCTTC A AGTGTGGGATTGATGAGATA AGCGCAACTAGGACGGACAA
Blnk	ENSMUST00000117695	CGCGGTGGTGGTACGACATG A TGGGAGGATTGAGATGAGTT ACAGGCTTTTGATGGACAGGTTTCTGGGTG A AGTTGAGGTGGGAGAGTATT AGCGCAACTAGGACGGACAA
Blnk	ENSMUST00000117695	CGCGGTGGTGGTACGACATG A AGTGTGGGATTGATGAGATA CCGTCTCCTCGGCAGGCATCACATACATCT A AGTTGAGGTGGGAGAGTATT AGCGCAACTAGGACGGACAA
Blnk	ENSMUST00000117695	CGCGGTGGTGGTACGACATG A TGTGATGGAAGTTAGAGGGT ATAGAAAAGCTCGTGTGAACGCCCTAGGAA A TGGGAGGATTGAGATGAGTT AGCGCAACTAGGACGGACAA
Blnk	ENSMUST00000117695	CGCGGTGGTGGTACGACATG A TGTGATGGAAGTTAGAGGGT CAGTTCAGCCTCCTGGTCTGCAAACGTCGA A AGTGTGGGATTGATGAGATA AGCGCAACTAGGACGGACAA
Blnk	ENSMUST00000117695	CGCGGTGGTGGTACGACATG A AGTTGAGGTGGGAGAGTATT AAGCTGTGGAACGGTCCATCTGCAGCTGGG A TGTGATGGAAGTTAGAGGGT AGCGCAACTAGGACGGACAA
Blnk	ENSMUST00000117695	CGCGGTGGTGGTACGACATG A AGTGTGGGATTGATGAGATA GGAGGAAACACTGGTGACTGTACAGTGTCT A TGGGAGGATTGAGATGAGTT AGCGCAACTAGGACGGACAA
Blnk	ENSMUST00000117695	CGCGGTGGTGGTACGACATG A AGTTGAGGTGGGAGAGTATT GCATATTTCAGTCTCGTGGAATCTTTCGTG A TGGGAGGATTGAGATGAGTT AGCGCAACTAGGACGGACAA
Blnk	ENSMUST00000117695	CGCGGTGGTGGTACGACATG A AGTGTGGGATTGATGAGATA AGTATCATAGTAACCGAACCTCCCCAGCTA A AGTTGAGGTGGGAGAGTATT AGCGCAACTAGGACGGACAA
Blnk	ENSMUST00000117695	CGCGGTGGTGGTACGACATG A TGTGATGGAAGTTAGAGGGT GTCCCTGGAGGCGACATGTGCTTTGAGGAA A TGGGAGGATTGAGATGAGTT AGCGCAACTAGGACGGACAA
Blnk	ENSMUST00000117695	CGCGGTGGTGGTACGACATG A TGTGATGGAAGTTAGAGGGT TGTAGCTGGCTTCTTCCCAGCCCGTGGTAG A AGTGTGGGATTGATGAGATA AGCGCAACTAGGACGGACAA
Blnk	ENSMUST00000117695	CGCGGTGGTGGTACGACATG A TGTGATGGAAGTTAGAGGGT ATCCTTGTTGGATCTGTGCAAGGCCTCTTC A AGTTGAGGTGGGAGAGTATT AGCGCAACTAGGACGGACAA
Blnk	ENSMUST00000117695	CGCGGTGGTGGTACGACATG A TGGGAGGATTGAGATGAGTT AACCTTCACAGCATATTTCAGTCTCGTGGA A AGTGTGGGATTGATGAGATA AGCGCAACTAGGACGGACAA
Blnk	ENSMUST00000117695	CGCGGTGGTGGTACGACATG A AGTTGAGGTGGGAGAGTATT CAAACATTTGATGCATTCGGTAGGGGAGGA A TGGGAGGATTGAGATGAGTT AGCGCAACTAGGACGGACAA
Blnk	ENSMUST00000117695	CGCGGTGGTGGTACGACATG A AGTGTGGGATTGATGAGATA TCGTGTGAACGCCCTAGGAAGGAGTAGATT A AGTTGAGGTGGGAGAGTATT AGCGCAACTAGGACGGACAA
Blnk	ENSMUST00000117695	CGCGGTGGTGGTACGACATG A TGTGATGGAAGTTAGAGGGT TCTACATACTCGCCCCTCGTGAAGGGCAGG A TGGGAGGATTGAGATGAGTT AGCGCAACTAGGACGGACAA
Blnk	ENSMUST00000117695	CGCGGTGGTGGTACGACATG A AGTGTGGGATTGATGAGATA TGGGGGGGACTTGAGGCTTCTGTAGAGAGT A TGTGATGGAAGTTAGAGGGT AGCGCAACTAGGACGGACAA
Blnk	ENSMUST00000117695	CGCGGTGGTGGTACGACATG A AGTTGAGGTGGGAGAGTATT AAGTGTCTTGCTGAAGGGCGGAGAGTGCCG A TGTGATGGAAGTTAGAGGGT AGCGCAACTAGGACGGACAA
Blnk	ENSMUST00000117695	CGCGGTGGTGGTACGACATG A AGTGTGGGATTGATGAGATA CCCAAAGCATACTGTTTGGTTGCTTCAATA A TGGGAGGATTGAGATGAGTT AGCGCAACTAGGACGGACAA
Blnk	ENSMUST00000117695	CGCGGTGGTGGTACGACATG A TGGGAGGATTGAGATGAGTT CCTCAGTGGCTTCATTCATCTTTTCTCTCT A AGTTGAGGTGGGAGAGTATT AGCGCAACTAGGACGGACAA
Blnk	ENSMUST00000117695	CGCGGTGGTGGTACGACATG A AGTGTGGGATTGATGAGATA CGTGGAATCTTTCGTGTTATTCTGACTGTC A AGTTGAGGTGGGAGAGTATT AGCGCAACTAGGACGGACAA
Blnk	ENSMUST00000117695	CGCGGTGGTGGTACGACATG A TGGGAGGATTGAGATGAGTT CTGTCTAATGCGTAGTCCCTTCGAGGAACA A TGTGATGGAAGTTAGAGGGT AGCGCAACTAGGACGGACAA
Blnk	ENSMUST00000117695	CGCGGTGGTGGTACGACATG A AGTGTGGGATTGATGAGATA ACAGAGGACATGTCTGGAACCGTGGTATCG A TGTGATGGAAGTTAGAGGGT AGCGCAACTAGGACGGACAA
Blnk	ENSMUST00000117695	CGCGGTGGTGGTACGACATG A AGTTGAGGTGGGAGAGTATT ACTGTTTCGACCTGCGACAGTCCCTGGAGG A TGTGATGGAAGTTAGAGGGT AGCGCAACTAGGACGGACAA
Blnk	ENSMUST00000117695	CGCGGTGGTGGTACGACATG A AGTGTGGGATTGATGAGATA TAGGGGAGGAACGGGAGTAGTCTTAAGTGG A TGGGAGGATTGAGATGAGTT AGCGCAACTAGGACGGACAA
Blnk	ENSMUST00000117695	CGCGGTGGTGGTACGACATG A AGTTGAGGTGGGAGAGTATT TACGGCTGCTTGGAATCATGGCCAGAGCTC A TGGGAGGATTGAGATGAGTT AGCGCAACTAGGACGGACAA
Blnk	ENSMUST00000117695	CGCGGTGGTGGTACGACATG A AGTTGAGGTGGGAGAGTATT TTGAGGCTTCTGTAGAGAGTTGGGGGCTGG A AGTGTGGGATTGATGAGATA AGCGCAACTAGGACGGACAA
Blnk	ENSMUST00000117695	CGCGGTGGTGGTACGACATG A TGGGAGGATTGAGATGAGTT TCCCCGCTTTTGGCAAGGGTACAGGCTTTT A TGTGATGGAAGTTAGAGGGT AGCGCAACTAGGACGGACAA
Blnk	ENSMUST00000117695	CGCGGTGGTGGTACGACATG A TGTGATGGAAGTTAGAGGGT TCTTAAGTGGTGTAGCTGGCTTCTTCCCAG A AGTGTGGGATTGATGAGATA AGCGCAACTAGGACGGACAA
Blnk	ENSMUST00000117695	CGCGGTGGTGGTACGACATG A AGTTGAGGTGGGAGAGTATT GCCCTAGGAAGGAGTAGATTCATTCATTCA A TGTGATGGAAGTTAGAGGGT AGCGCAACTAGGACGGACAA
Blnk	ENSMUST00000117695	CGCGGTGGTGGTACGACATG A TGGGAGGATTGAGATGAGTT TCAGCGGGAGGCGGTTCATAGGAATCGTCG A AGTGTGGGATTGATGAGATA AGCGCAACTAGGACGGACAA
Blnk	ENSMUST00000117695	CGCGGTGGTGGTACGACATG A TGGGAGGATTGAGATGAGTT TCCTGGTCTGCAAACGTCGAATTAAATGGG A AGTTGAGGTGGGAGAGTATT AGCGCAACTAGGACGGACAA
Blnk	ENSMUST00000117695	CGCGGTGGTGGTACGACATG A AGTGTGGGATTGATGAGATA ATCCTCAAGGAGGTCTTTGGGCTTGGGGGG A AGTTGAGGTGGGAGAGTATT AGCGCAACTAGGACGGACAA
Blnk	ENSMUST00000117695	CGCGGTGGTGGTACGACATG A TGGGAGGATTGAGATGAGTT GCTCCTCTTCATCTGCAGGGCTGTCTAATG A TGTGATGGAAGTTAGAGGGT AGCGCAACTAGGACGGACAA
Blnk	ENSMUST00000117695	CGCGGTGGTGGTACGACATG A TGTGATGGAAGTTAGAGGGT GACTGTTGACGATTTCCACAACACTTCCGA A AGTGTGGGATTGATGAGATA AGCGCAACTAGGACGGACAA
Blnk	ENSMUST00000117695	CGCGGTGGTGGTACGACATG A TGTGATGGAAGTTAGAGGGT TAACCGAACCTCCCCAGCTATGACTTCGTC A AGTTGAGGTGGGAGAGTATT AGCGCAACTAGGACGGACAA
Blnk	ENSMUST00000117695	CGCGGTGGTGGTACGACATG A AGTGTGGGATTGATGAGATA TGTCAATAAGAACCAGGGGGTTGTGCTGGT A TGGGAGGATTGAGATGAGTT AGCGCAACTAGGACGGACAA
Blnk	ENSMUST00000117695	CGCGGTGGTGGTACGACATG A TGGGAGGATTGAGATGAGTT CATAGTCACTGTCGAAGTCATCTGACCACT A AGTTGAGGTGGGAGAGTATT AGCGCAACTAGGACGGACAA
Blnk	ENSMUST00000117695	CGCGGTGGTGGTACGACATG A AGTTGAGGTGGGAGAGTATT GCTGCTTTCTCTGGGATGGATATAGTTTTC A AGTGTGGGATTGATGAGATA AGCGCAACTAGGACGGACAA
Blnk	ENSMUST00000117695	CGCGGTGGTGGTACGACATG A TGTGATGGAAGTTAGAGGGT CGTAGTCCCTTCGAGGAACACTTGGAGGGC A TGGGAGGATTGAGATGAGTT AGCGCAACTAGGACGGACAA
Blnk	ENSMUST00000117695	CGCGGTGGTGGTACGACATG A TGTGATGGAAGTTAGAGGGT ATTCACGAAGCCTCAGTGGCTTCATTCATC A AGTGTGGGATTGATGAGATA AGCGCAACTAGGACGGACAA
Blnk	ENSMUST00000117695	CGCGGTGGTGGTACGACATG A AGTTGAGGTGGGAGAGTATT TGTCTCAGCTTCTGGCTGGCAGGGACAGTT A TGTGATGGAAGTTAGAGGGT AGCGCAACTAGGACGGACAA
Blnk	ENSMUST00000117695	CGCGGTGGTGGTACGACATG A AGTGTGGGATTGATGAGATA GCCAGAGCTCTTCCGAATAAGAAACGATCC A TGGGAGGATTGAGATGAGTT AGCGCAACTAGGACGGACAA
Blnk	ENSMUST00000117695	CGCGGTGGTGGTACGACATG A TGGGAGGATTGAGATGAGTT GCGACATGTGCTTTGAGGAACTGTTTGGCT A AGTTGAGGTGGGAGAGTATT AGCGCAACTAGGACGGACAA
Blnk	ENSMUST00000117695	CGCGGTGGTGGTACGACATG A AGTGTGGGATTGATGAGATA GATGACTTGGAGTCCCAGACCCCACTGTTT A AGTTGAGGTGGGAGAGTATT AGCGCAACTAGGACGGACAA
Blnk	ENSMUST00000117695	CGCGGTGGTGGTACGACATG A TGGGAGGATTGAGATGAGTT AACTAGGGTGTACGGCTGCTTGGAATCATG A TGTGATGGAAGTTAGAGGGT AGCGCAACTAGGACGGACAA
Blnk	ENSMUST00000117695	CGCGGTGGTGGTACGACATG A AGTGTGGGATTGATGAGATA GCATACCAGGGCTTACCGAGCAGTTCAGCC A TGTGATGGAAGTTAGAGGGT AGCGCAACTAGGACGGACAA
Blnk	ENSMUST00000117695	CGCGGTGGTGGTACGACATG A TGTGATGGAAGTTAGAGGGT TCTGGCTGGCAGGGACAGTTATCTTATTCA A AGTTGAGGTGGGAGAGTATT AGCGCAACTAGGACGGACAA
Blnk	ENSMUST00000117695	CGCGGTGGTGGTACGACATG A AGTGTGGGATTGATGAGATA GGAGCAGCATGGTAAGGCTCTGGCCTCAAG A TGGGAGGATTGAGATGAGTT AGCGCAACTAGGACGGACAA
Blnk	ENSMUST00000117695	CGCGGTGGTGGTACGACATG A AGTTGAGGTGGGAGAGTATT TTTCTGGGTGGGAGGAAACACTGGTGACTG A TGGGAGGATTGAGATGAGTT AGCGCAACTAGGACGGACAA
Blnk	ENSMUST00000117695	CGCGGTGGTGGTACGACATG A AGTGTGGGATTGATGAGATA TAAAGAACGCAACTAGGGTGTACGGCTGCT A AGTTGAGGTGGGAGAGTATT AGCGCAACTAGGACGGACAA
Blnk	ENSMUST00000117695	CGCGGTGGTGGTACGACATG A TGGGAGGATTGAGATGAGTT ACTCGCTTGTTAAAGAACGCAACTAGGGTG A TGTGATGGAAGTTAGAGGGT AGCGCAACTAGGACGGACAA
Blnk	ENSMUST00000117695	CGCGGTGGTGGTACGACATG A AGTGTGGGATTGATGAGATA ACCGTACAGGAATATTATACACTCGCTTGT A TGTGATGGAAGTTAGAGGGT AGCGCAACTAGGACGGACAA
Blnk	ENSMUST00000117695	CGCGGTGGTGGTACGACATG A AGTTGAGGTGGGAGAGTATT GAAACGATCCATCCTTGTTGGATCTGTGCA A TGTGATGGAAGTTAGAGGGT AGCGCAACTAGGACGGACAA
Blnk	ENSMUST00000117695	CGCGGTGGTGGTACGACATG A TGGGAGGATTGAGATGAGTT TTTCGCTGAAGGCCAGCTGGGCTTACTGGG A AGTGTGGGATTGATGAGATA AGCGCAACTAGGACGGACAA
Blnk	ENSMUST00000117695	CGCGGTGGTGGTACGACATG A TGGGAGGATTGAGATGAGTT CGTGGTATCGTTATGAAACCTTCACAGCAT A AGTTGAGGTGGGAGAGTATT AGCGCAACTAGGACGGACAA
Blnk	ENSMUST00000117695	CGCGGTGGTGGTACGACATG A AGTGTGGGATTGATGAGATA GTTTGGTTGCTTCAATAAACCGTACAGGAA A AGTTGAGGTGGGAGAGTATT AGCGCAACTAGGACGGACAA
Blnk	ENSMUST00000117695	CGCGGTGGTGGTACGACATG A TGTGATGGAAGTTAGAGGGT ACACTTCCGAAGTACTCTTCACCATTTTTC A TGGGAGGATTGAGATGAGTT AGCGCAACTAGGACGGACAA
Blnk	ENSMUST00000117695	CGCGGTGGTGGTACGACATG A AGTGTGGGATTGATGAGATA AGGCCTCTTCAGCAGACTTGCGGTCACAGG A TGTGATGGAAGTTAGAGGGT AGCGCAACTAGGACGGACAA
Blnk	ENSMUST00000117695	CGCGGTGGTGGTACGACATG A TGTGATGGAAGTTAGAGGGT TGGTTGATCTATTCACCATGGGAGCCTTCT A AGTTGAGGTGGGAGAGTATT AGCGCAACTAGGACGGACAA
Blnk	ENSMUST00000117695	CGCGGTGGTGGTACGACATG A TGGGAGGATTGAGATGAGTT TCCCCAGCTATGACTTCGTCAGGTCAGGTG A AGTGTGGGATTGATGAGATA AGCGCAACTAGGACGGACAA
Blnk	ENSMUST00000117695	CGCGGTGGTGGTACGACATG A TGGGAGGATTGAGATGAGTT TTGTGCTGGTGACTGTTGACGATTTCCACA A AGTTGAGGTGGGAGAGTATT AGCGCAACTAGGACGGACAA
Blnk	ENSMUST00000117695	CGCGGTGGTGGTACGACATG A AGTTGAGGTGGGAGAGTATT CGGAGTCCGAATGTTCATCTGGATTTTCAT A AGTGTGGGATTGATGAGATA AGCGCAACTAGGACGGACAA
Blnk	ENSMUST00000117695	CGCGGTGGTGGTACGACATG A TGGGAGGATTGAGATGAGTT TTCCGAATAAGAAACGATCCATCCTTGTTG A TGTGATGGAAGTTAGAGGGT AGCGCAACTAGGACGGACAA
Blnk	ENSMUST00000117695	CGCGGTGGTGGTACGACATG A TGTGATGGAAGTTAGAGGGT ATCTTCCACAGGGACCACATAATCAGCCTC A AGTGTGGGATTGATGAGATA AGCGCAACTAGGACGGACAA
Bmpr1b	ENSMUST00000029948	CGCGGTGGTGGTACGACATG A GGGAGAATGAGGTGTAATGT AATCACAACAGCCATGATGTTTGATGACCT A GGGTTGATTAGTGGTAGAAA AGCGCAACTAGGACGGACAA
Bmpr1b	ENSMUST00000029948	CGCGGTGGTGGTACGACATG A GGGTTGATTAGTGGTAGAAA ACACCAAACGAAATGTGCCAGCAAATTTCC A TAGAGTTGATAGAGGGAGAA AGCGCAACTAGGACGGACAA
Bmpr1b	ENSMUST00000029948	CGCGGTGGTGGTACGACATG A GGGTTGATTAGTGGTAGAAA GAAACTAAATTGTGGCCCTGCAGTACCGTA A AGTTGAGGTGGGAGAGTATT AGCGCAACTAGGACGGACAA
Bmpr1b	ENSMUST00000029948	CGCGGTGGTGGTACGACATG A TAGAGTTGATAGAGGGAGAA ACAGTCTGAGGTGTGTCGGGCAGTAAGTTG A GGGAGAATGAGGTGTAATGT AGCGCAACTAGGACGGACAA
Bmpr1b	ENSMUST00000029948	CGCGGTGGTGGTACGACATG A AGTTGAGGTGGGAGAGTATT CATTGCCTGAAAGAGCTGCCTACCACACCC A GGGAGAATGAGGTGTAATGT AGCGCAACTAGGACGGACAA
Bmpr1b	ENSMUST00000029948	CGCGGTGGTGGTACGACATG A TAGAGTTGATAGAGGGAGAA CTAAACTGGCAAAATGCTTCCGTACGTGTT A AGTTGAGGTGGGAGAGTATT AGCGCAACTAGGACGGACAA
Bmpr1b	ENSMUST00000029948	CGCGGTGGTGGTACGACATG A GGGTTGATTAGTGGTAGAAA GAGTTTCTGAGATGGTGTAACCACCAAAAC A GGGAGAATGAGGTGTAATGT AGCGCAACTAGGACGGACAA
Bmpr1b	ENSMUST00000029948	CGCGGTGGTGGTACGACATG A TAGAGTTGATAGAGGGAGAA TGATGACCTCATCAACTTTCCTCTGCTTAT A GGGTTGATTAGTGGTAGAAA AGCGCAACTAGGACGGACAA
Bmpr1b	ENSMUST00000029948	CGCGGTGGTGGTACGACATG A AGTTGAGGTGGGAGAGTATT ACACCGTGGTAATACTCCGGCGAGGTTCTC A GGGTTGATTAGTGGTAGAAA AGCGCAACTAGGACGGACAA
Bmpr1b	ENSMUST00000029948	CGCGGTGGTGGTACGACATG A TAGAGTTGATAGAGGGAGAA AGCTTTCTGTTGGGGGAGTATAAAGAACGG A GGGAGAATGAGGTGTAATGT AGCGCAACTAGGACGGACAA
Bmpr1b	ENSMUST00000029948	CGCGGTGGTGGTACGACATG A GGGAGAATGAGGTGTAATGT CACACTTGCTCAGAGCTCTCTCTGCCCATG A AGTTGAGGTGGGAGAGTATT AGCGCAACTAGGACGGACAA
Bmpr1b	ENSMUST00000029948	CGCGGTGGTGGTACGACATG A TAGAGTTGATAGAGGGAGAA AAGACCTCCCAGGACTGAATCACAAGATGT A AGTTGAGGTGGGAGAGTATT AGCGCAACTAGGACGGACAA
Bmpr1b	ENSMUST00000029948	CGCGGTGGTGGTACGACATG A GGGTTGATTAGTGGTAGAAA GCAATAAGGTTTTTCTTCCAGGCTCAGGTG A GGGAGAATGAGGTGTAATGT AGCGCAACTAGGACGGACAA
Bmpr1b	ENSMUST00000029948	CGCGGTGGTGGTACGACATG A TAGAGTTGATAGAGGGAGAA CATAGAAGGAACAAGCCATGTATCTGCTGC A GGGTTGATTAGTGGTAGAAA AGCGCAACTAGGACGGACAA
Bmpr1b	ENSMUST00000029948	CGCGGTGGTGGTACGACATG A GGGTTGATTAGTGGTAGAAA CCTGTCTCTCTCTACTACATTCCTGACAGT A AGTTGAGGTGGGAGAGTATT AGCGCAACTAGGACGGACAA
Bmpr1b	ENSMUST00000029948	CGCGGTGGTGGTACGACATG A TAGAGTTGATAGAGGGAGAA TGGTCATATAAGTGATTTCGCACAGAGAGT A GGGAGAATGAGGTGTAATGT AGCGCAACTAGGACGGACAA
Bmpr1b	ENSMUST00000029948	CGCGGTGGTGGTACGACATG A GGGAGAATGAGGTGTAATGT GCTTTGCTGGTGTTTAATGCAAGGGGGGAG A AGTTGAGGTGGGAGAGTATT AGCGCAACTAGGACGGACAA
Bmpr1b	ENSMUST00000029948	CGCGGTGGTGGTACGACATG A AGTTGAGGTGGGAGAGTATT TCAAATTTCTCCCCGTTTTTCGCAGGAACC A TAGAGTTGATAGAGGGAGAA AGCGCAACTAGGACGGACAA
Bmpr1b	ENSMUST00000029948	CGCGGTGGTGGTACGACATG A GGGTTGATTAGTGGTAGAAA GGCTCCGAAGAACCCACCAACACATAATCC A GGGAGAATGAGGTGTAATGT AGCGCAACTAGGACGGACAA
Bmpr1b	ENSMUST00000029948	CGCGGTGGTGGTACGACATG A GGGTTGATTAGTGGTAGAAA TTCAAGTTCTCGCCACTGTTTTCTTCCTTG A TAGAGTTGATAGAGGGAGAA AGCGCAACTAGGACGGACAA
Bmpr1b	ENSMUST00000029948	CGCGGTGGTGGTACGACATG A AGTTGAGGTGGGAGAGTATT GGATTACTGGAAAGTCAACAGGTAGTCCTT A GGGTTGATTAGTGGTAGAAA AGCGCAACTAGGACGGACAA
Bmpr1b	ENSMUST00000029948	CGCGGTGGTGGTACGACATG A TAGAGTTGATAGAGGGAGAA AGGGCTGGCCCAAACAGTCTGAGGTGTGTC A GGGAGAATGAGGTGTAATGT AGCGCAACTAGGACGGACAA
Bmpr1b	ENSMUST00000029948	CGCGGTGGTGGTACGACATG A AGTTGAGGTGGGAGAGTATT GGGGAGAATGACACCATTTTATTGAGGGAA A GGGAGAATGAGGTGTAATGT AGCGCAACTAGGACGGACAA
Bmpr1b	ENSMUST00000029948	CGCGGTGGTGGTACGACATG A AGTTGAGGTGGGAGAGTATT AATGTACCCACTAAACTGGCAAAATGCTTC A TAGAGTTGATAGAGGGAGAA AGCGCAACTAGGACGGACAA
Bmpr1b	ENSMUST00000029948	CGCGGTGGTGGTACGACATG A GGGAGAATGAGGTGTAATGT GCCCCCTGGAGGAATCTGGGAGGAATGTCA A GGGTTGATTAGTGGTAGAAA AGCGCAACTAGGACGGACAA
Bmpr1b	ENSMUST00000029948	CGCGGTGGTGGTACGACATG A GGGTTGATTAGTGGTAGAAA AATTTTTCCTAAGGTCTCCATCTTTCACGC A TAGAGTTGATAGAGGGAGAA AGCGCAACTAGGACGGACAA
Bmpr1b	ENSMUST00000029948	CGCGGTGGTGGTACGACATG A AGTTGAGGTGGGAGAGTATT ACTGCCATACTTAGACAGGAATAAATGGGA A GGGTTGATTAGTGGTAGAAA AGCGCAACTAGGACGGACAA
Bmpr1b	ENSMUST00000029948	CGCGGTGGTGGTACGACATG A TAGAGTTGATAGAGGGAGAA TACAGTTTGACCCAAGAGGTCCCCACAACC A GGGAGAATGAGGTGTAATGT AGCGCAACTAGGACGGACAA
Bmpr1b	ENSMUST00000029948	CGCGGTGGTGGTACGACATG A GGGAGAATGAGGTGTAATGT AAGGCGCTTCGATGGCTTAGCTTGCACTGA A AGTTGAGGTGGGAGAGTATT AGCGCAACTAGGACGGACAA
Bmpr1b	ENSMUST00000029948	CGCGGTGGTGGTACGACATG A AGTTGAGGTGGGAGAGTATT GGGTGCGCTGCCTGAGTCATACACACTGTT A TAGAGTTGATAGAGGGAGAA AGCGCAACTAGGACGGACAA
Bmpr1b	ENSMUST00000029948	CGCGGTGGTGGTACGACATG A GGGTTGATTAGTGGTAGAAA TTCTAGGAGAAATCACAACAGCCATGATGT A GGGAGAATGAGGTGTAATGT AGCGCAACTAGGACGGACAA
Bmpr1b	ENSMUST00000029948	CGCGGTGGTGGTACGACATG A GGGTTGATTAGTGGTAGAAA TCTTAGCAGCTCATGAGAAAGCTTTGCTGG A TAGAGTTGATAGAGGGAGAA AGCGCAACTAGGACGGACAA
Bmpr1b	ENSMUST00000029948	CGCGGTGGTGGTACGACATG A GGGTTGATTAGTGGTAGAAA TCATGAGAAAGCTTTGCTGGTGTTTAATGC A AGTTGAGGTGGGAGAGTATT AGCGCAACTAGGACGGACAA
Bmpr1b	ENSMUST00000029948	CGCGGTGGTGGTACGACATG A GGGAGAATGAGGTGTAATGT CCCCGATAGAACACAAATGAGTCTTGTTTT A TAGAGTTGATAGAGGGAGAA AGCGCAACTAGGACGGACAA
Bmpr1b	ENSMUST00000029948	CGCGGTGGTGGTACGACATG A GGGAGAATGAGGTGTAATGT GGGGGACTTGTATGCGTGCGCATTGACTCT A AGTTGAGGTGGGAGAGTATT AGCGCAACTAGGACGGACAA
Bmpr1b	ENSMUST00000029948	CGCGGTGGTGGTACGACATG A AGTTGAGGTGGGAGAGTATT GACTTGTGAGCCTGGACCACACACCAAACG A TAGAGTTGATAGAGGGAGAA AGCGCAACTAGGACGGACAA
Bmpr1b	ENSMUST00000029948	CGCGGTGGTGGTACGACATG A GGGAGAATGAGGTGTAATGT TTGCTCTCTTGTCATAGCTCAGCGCCAAAT A GGGTTGATTAGTGGTAGAAA AGCGCAACTAGGACGGACAA
Bmpr1b	ENSMUST00000029948	CGCGGTGGTGGTACGACATG A GGGTTGATTAGTGGTAGAAA CTTATGGCCGGGTTGCTCCTTTAACTTTTT A TAGAGTTGATAGAGGGAGAA AGCGCAACTAGGACGGACAA
Bmpr1b	ENSMUST00000029948	CGCGGTGGTGGTACGACATG A GGGTTGATTAGTGGTAGAAA TCCCCTAAGAAGCTTTCTGTTGGGGGAGTA A AGTTGAGGTGGGAGAGTATT AGCGCAACTAGGACGGACAA
Bmpr1b	ENSMUST00000029948	CGCGGTGGTGGTACGACATG A GGGAGAATGAGGTGTAATGT GGTTGTGATTCAGCCGAAGTTAACCTGACA A TAGAGTTGATAGAGGGAGAA AGCGCAACTAGGACGGACAA
Bmpr1b	ENSMUST00000029948	CGCGGTGGTGGTACGACATG A AGTTGAGGTGGGAGAGTATT TCAACAGGTAGTCCTTAACAGCTTAGTTGT A GGGAGAATGAGGTGTAATGT AGCGCAACTAGGACGGACAA
Bmpr1b	ENSMUST00000029948	CGCGGTGGTGGTACGACATG A AGTTGAGGTGGGAGAGTATT CGCACAGAGAGTCAAAAGTTAAGACCTCCC A TAGAGTTGATAGAGGGAGAA AGCGCAACTAGGACGGACAA
Bmpr1b	ENSMUST00000029948	CGCGGTGGTGGTACGACATG A GGGAGAATGAGGTGTAATGT GATGGTGTAACCACCAAAACATGTTCAAGT A GGGTTGATTAGTGGTAGAAA AGCGCAACTAGGACGGACAA
Bmpr1b	ENSMUST00000029948	CGCGGTGGTGGTACGACATG A GGGTTGATTAGTGGTAGAAA ATGGGACTGGGAGTTTCTGAGATGGTGTAA A TAGAGTTGATAGAGGGAGAA AGCGCAACTAGGACGGACAA
Bmpr1b	ENSMUST00000029948	CGCGGTGGTGGTACGACATG A GGGTTGATTAGTGGTAGAAA ACTCTGGCTGAAGCTGCAGGAGGAGTCCAA A AGTTGAGGTGGGAGAGTATT AGCGCAACTAGGACGGACAA
Bmpr1b	ENSMUST00000029948	CGCGGTGGTGGTACGACATG A TAGAGTTGATAGAGGGAGAA AGTTGTACCTAAGGTGTGAAATGTCCATGT A GGGAGAATGAGGTGTAATGT AGCGCAACTAGGACGGACAA
Bmpr1b	ENSMUST00000029948	CGCGGTGGTGGTACGACATG A AGTTGAGGTGGGAGAGTATT AACGTCTACTCCAGAAAAGGGGTAAAACAT A GGGAGAATGAGGTGTAATGT AGCGCAACTAGGACGGACAA
Bmpr1b	ENSMUST00000029948	CGCGGTGGTGGTACGACATG A TAGAGTTGATAGAGGGAGAA TGTATCATTTTTGACACAGCCCCTTTCCTT A AGTTGAGGTGGGAGAGTATT AGCGCAACTAGGACGGACAA
Bmpr1b	ENSMUST00000029948	CGCGGTGGTGGTACGACATG A GGGAGAATGAGGTGTAATGT ACTCCAGGTACAGCGCAAAGACACTGAGCT A GGGTTGATTAGTGGTAGAAA AGCGCAACTAGGACGGACAA
Bmpr1b	ENSMUST00000029948	CGCGGTGGTGGTACGACATG A GGGTTGATTAGTGGTAGAAA CCCCGTTTTTCGCAGGAACCCTAGAAATCT A TAGAGTTGATAGAGGGAGAA AGCGCAACTAGGACGGACAA
Bmpr1b	ENSMUST00000029948	CGCGGTGGTGGTACGACATG A GGGTTGATTAGTGGTAGAAA TGTGAAATGTCCATGTAAGAGGTCCATACC A AGTTGAGGTGGGAGAGTATT AGCGCAACTAGGACGGACAA
Bmpr1b	ENSMUST00000029948	CGCGGTGGTGGTACGACATG A TAGAGTTGATAGAGGGAGAA GGCTGTTCTGTTTTCTAGAGTGCAAGAGTA A GGGAGAATGAGGTGTAATGT AGCGCAACTAGGACGGACAA
Bmpr1b	ENSMUST00000029948	CGCGGTGGTGGTACGACATG A AGTTGAGGTGGGAGAGTATT ATTAACCTGACAGATCAGATGCTTCCTCTC A GGGAGAATGAGGTGTAATGT AGCGCAACTAGGACGGACAA
Bmpr1b	ENSMUST00000029948	CGCGGTGGTGGTACGACATG A AGTTGAGGTGGGAGAGTATT CTCATTTCTCATGCAGCTGTCAATTTTTCC A TAGAGTTGATAGAGGGAGAA AGCGCAACTAGGACGGACAA
Bmpr1b	ENSMUST00000029948	CGCGGTGGTGGTACGACATG A GGGAGAATGAGGTGTAATGT CAGAGGGATGCTTTTCTTTACAGTTTTCCT A GGGTTGATTAGTGGTAGAAA AGCGCAACTAGGACGGACAA
Bmpr1b	ENSMUST00000029948	CGCGGTGGTGGTACGACATG A TAGAGTTGATAGAGGGAGAA CTGTGCCGTGCACACTTCTTTCCTGGGCTG A GGGTTGATTAGTGGTAGAAA AGCGCAACTAGGACGGACAA
Bmpr1b	ENSMUST00000029948	CGCGGTGGTGGTACGACATG A GGGTTGATTAGTGGTAGAAA CACAAGATGTTTTGCGTACGTGCTATACTA A AGTTGAGGTGGGAGAGTATT AGCGCAACTAGGACGGACAA
Bmpr1b	ENSMUST00000029948	CGCGGTGGTGGTACGACATG A GGGAGAATGAGGTGTAATGT TGCAGCTGTCAATTTTTCCTAAGGTCTCCA A TAGAGTTGATAGAGGGAGAA AGCGCAACTAGGACGGACAA
Bmpr1b	ENSMUST00000029948	CGCGGTGGTGGTACGACATG A AGTTGAGGTGGGAGAGTATT TGGCACGTCTTCCTTATAATACACGCCCAA A GGGAGAATGAGGTGTAATGT AGCGCAACTAGGACGGACAA
Bmpr1b	ENSMUST00000029948	CGCGGTGGTGGTACGACATG A TAGAGTTGATAGAGGGAGAA AGCGCCAAATGGTTGTGATTCAGCCGAAGT A AGTTGAGGTGGGAGAGTATT AGCGCAACTAGGACGGACAA
Bmpr1b	ENSMUST00000029948	CGCGGTGGTGGTACGACATG A GGGTTGATTAGTGGTAGAAA GTGTAGGGACATTAACCTGACAGATCAGAT A GGGAGAATGAGGTGTAATGT AGCGCAACTAGGACGGACAA
Bmpr1b	ENSMUST00000029948	CGCGGTGGTGGTACGACATG A TAGAGTTGATAGAGGGAGAA CACATAATCCTACCAGTGACACCAACCCTT A GGGTTGATTAGTGGTAGAAA AGCGCAACTAGGACGGACAA
Bmpr1b	ENSMUST00000029948	CGCGGTGGTGGTACGACATG A GGGTTGATTAGTGGTAGAAA CATTTGTTTCACTCTGGCTGAAGCTGCAGG A AGTTGAGGTGGGAGAGTATT AGCGCAACTAGGACGGACAA
Bmpr1b	ENSMUST00000029948	CGCGGTGGTGGTACGACATG A GGGAGAATGAGGTGTAATGT CTATGAGCACAAAAGTAGGCACATGTCGAT A TAGAGTTGATAGAGGGAGAA AGCGCAACTAGGACGGACAA
Bmpr1b	ENSMUST00000029948	CGCGGTGGTGGTACGACATG A AGTTGAGGTGGGAGAGTATT AAGAGCTGCCTACCACACCCAGGAGCAGGA A GGGAGAATGAGGTGTAATGT AGCGCAACTAGGACGGACAA
Bmpr1b	ENSMUST00000029948	CGCGGTGGTGGTACGACATG A TAGAGTTGATAGAGGGAGAA ACATACTAGAGTTGTGCCAGACTCCAGAAT A AGTTGAGGTGGGAGAGTATT AGCGCAACTAGGACGGACAA
Bmpr1b	ENSMUST00000029948	CGCGGTGGTGGTACGACATG A GGGTTGATTAGTGGTAGAAA ATGCTCAAAATTCAAGTTCTCGCCACTGTT A GGGAGAATGAGGTGTAATGT AGCGCAACTAGGACGGACAA
Bmpr1b	ENSMUST00000029948	CGCGGTGGTGGTACGACATG A TAGAGTTGATAGAGGGAGAA ACCAACCCTTCATTTGTTTCACTCTGGCTG A GGGTTGATTAGTGGTAGAAA AGCGCAACTAGGACGGACAA
Bmpr1b	ENSMUST00000029948	CGCGGTGGTGGTACGACATG A GGGTTGATTAGTGGTAGAAA TTGACACAGCCCCTTTCCTTTCCACTCTTT A AGTTGAGGTGGGAGAGTATT AGCGCAACTAGGACGGACAA
Bmpr1b	ENSMUST00000029948	CGCGGTGGTGGTACGACATG A GGGAGAATGAGGTGTAATGT AAAATGCTTCCGTACGTGTTTACAGATGGA A TAGAGTTGATAGAGGGAGAA AGCGCAACTAGGACGGACAA
Bmpr1b	ENSMUST00000029948	CGCGGTGGTGGTACGACATG A GGGAGAATGAGGTGTAATGT CGCCACTGTTTTCTTCCTTGCCTGGCTCTC A AGTTGAGGTGGGAGAGTATT AGCGCAACTAGGACGGACAA
Bmpr1b	ENSMUST00000029948	CGCGGTGGTGGTACGACATG A AGTTGAGGTGGGAGAGTATT CCATGTAAGAGGTCCATACCAGACCCATAT A TAGAGTTGATAGAGGGAGAA AGCGCAACTAGGACGGACAA
Bmpr1b	ENSMUST00000029948	CGCGGTGGTGGTACGACATG A GGGTTGATTAGTGGTAGAAA GTGTCACTGAACACCGTGGTAATACTCCGG A GGGAGAATGAGGTGTAATGT AGCGCAACTAGGACGGACAA
Bmpr1b	ENSMUST00000029948	CGCGGTGGTGGTACGACATG A TAGAGTTGATAGAGGGAGAA ACATGTCGATTCTTAGCAGCTCATGAGAAA A GGGTTGATTAGTGGTAGAAA AGCGCAACTAGGACGGACAA
Bmpr1b	ENSMUST00000029948	CGCGGTGGTGGTACGACATG A AGTTGAGGTGGGAGAGTATT TCCTGGGCTGCTGTGATGGGTTCTTATGCA A GGGTTGATTAGTGGTAGAAA AGCGCAACTAGGACGGACAA
Bmpr1b	ENSMUST00000029948	CGCGGTGGTGGTACGACATG A TAGAGTTGATAGAGGGAGAA CATCAACAGCTTCCTCACAAAACATTCTGA A GGGAGAATGAGGTGTAATGT AGCGCAACTAGGACGGACAA
Bmpr1b	ENSMUST00000029948	CGCGGTGGTGGTACGACATG A GGGAGAATGAGGTGTAATGT CCTGAGTCATACACACTGTTTAACTGCTTT A AGTTGAGGTGGGAGAGTATT AGCGCAACTAGGACGGACAA
Bmpr1b	ENSMUST00000029948	CGCGGTGGTGGTACGACATG A TAGAGTTGATAGAGGGAGAA CAGAGCTCTCTCTGCCCATGGCACAGGTCT A AGTTGAGGTGGGAGAGTATT AGCGCAACTAGGACGGACAA
Bmpr1b	ENSMUST00000029948	CGCGGTGGTGGTACGACATG A GGGTTGATTAGTGGTAGAAA GCAAATAAGCAGTTGATTTTCCCCAAAGCA A GGGAGAATGAGGTGTAATGT AGCGCAACTAGGACGGACAA
Bmpr1b	ENSMUST00000029948	CGCGGTGGTGGTACGACATG A GGGTTGATTAGTGGTAGAAA AGGAATGTCACTTTCTAAGGCATAGGAAGT A TAGAGTTGATAGAGGGAGAA AGCGCAACTAGGACGGACAA
Bmpr1b	ENSMUST00000029948	CGCGGTGGTGGTACGACATG A GGGTTGATTAGTGGTAGAAA AAAACATTCCCTCATTTCTCATGCAGCTGT A AGTTGAGGTGGGAGAGTATT AGCGCAACTAGGACGGACAA
Bmpr1b	ENSMUST00000029948	CGCGGTGGTGGTACGACATG A TAGAGTTGATAGAGGGAGAA AGGACTGAATCACAAGATGTTTTGCGTACG A GGGAGAATGAGGTGTAATGT AGCGCAACTAGGACGGACAA
Bmpr1b	ENSMUST00000029948	CGCGGTGGTGGTACGACATG A AGTTGAGGTGGGAGAGTATT GGATTCCTTCAGGGGAGAGAAGTTAGAAGA A GGGAGAATGAGGTGTAATGT AGCGCAACTAGGACGGACAA
Bmpr1b	ENSMUST00000029948	CGCGGTGGTGGTACGACATG A AGTTGAGGTGGGAGAGTATT GAGCAGGAGTGGCTCCGAAGAACCCACCAA A TAGAGTTGATAGAGGGAGAA AGCGCAACTAGGACGGACAA
Bmpr1b	ENSMUST00000029948	CGCGGTGGTGGTACGACATG A GGGTTGATTAGTGGTAGAAA GGAATCTGGGAGGAATGTCACTTTCTAAGG A GGGAGAATGAGGTGTAATGT AGCGCAACTAGGACGGACAA
Bmpr1b	ENSMUST00000029948	CGCGGTGGTGGTACGACATG A GGGTTGATTAGTGGTAGAAA AAGTGTGATGAATCTGGTTGGCCTGAGGAA A TAGAGTTGATAGAGGGAGAA AGCGCAACTAGGACGGACAA
Bmpr1b	ENSMUST00000029948	CGCGGTGGTGGTACGACATG A AGTTGAGGTGGGAGAGTATT GGGAGTTCACAATGTACATGCTTCCATAAA A GGGTTGATTAGTGGTAGAAA AGCGCAACTAGGACGGACAA
Bmpr1b	ENSMUST00000029948	CGCGGTGGTGGTACGACATG A GGGAGAATGAGGTGTAATGT TGGGGGAGTATAAAGAACGGGCAGGAGCAA A TAGAGTTGATAGAGGGAGAA AGCGCAACTAGGACGGACAA
Bmpr1b	ENSMUST00000029948	CGCGGTGGTGGTACGACATG A AGTTGAGGTGGGAGAGTATT TCTCTCTTCACTTATGGCCGGGTTGCTCCT A GGGAGAATGAGGTGTAATGT AGCGCAACTAGGACGGACAA
Bmpr1b	ENSMUST00000029948	CGCGGTGGTGGTACGACATG A AGTTGAGGTGGGAGAGTATT CCAGAAAAGGGGTAAAACATTCCCTCATTT A TAGAGTTGATAGAGGGAGAA AGCGCAACTAGGACGGACAA
Bmpr1b	ENSMUST00000029948	CGCGGTGGTGGTACGACATG A GGGAGAATGAGGTGTAATGT CAGATGGATCTGTCTAGAGGCAATAAGGTT A GGGTTGATTAGTGGTAGAAA AGCGCAACTAGGACGGACAA
Bmpr1b	ENSMUST00000029948	CGCGGTGGTGGTACGACATG A TAGAGTTGATAGAGGGAGAA CCAATGGAGAAAACATTTTGACTTCCAGGA A GGGTTGATTAGTGGTAGAAA AGCGCAACTAGGACGGACAA
[truncated: 20,736 more rows]
