# Supplementary material for: Spatially resolved cell atlas of the mouse primary motor cortex by MERFISH
Source: Nature. 2021 Oct 6;598(7879):137–43. doi: 10.1038/s41586-021-03705-x (PMC8494645; doi:10.1038/s41586-021-03705-x)
Supplement: Supplementary file 5 — Readout probes used in the MERFISH measurements. “Readout probe name” is the name of each readout probe. “Sequence” is the sequence of each probe. “Fluorophore” is the name of the fluorophore attached to each probe. “Purpose” indicates whether each probe was used in the combinatorial MERFISH run as a specific bit associated with the MERFISH barcodes or was used in the non-combinatorial sequential FISH rounds to measure individual genes. [file 41586_2021_3705_MOESM5_ESM.xlsx]

## Sheet: Sheet1
Table S3: Readout probes used in the MERFISH measurements.
Readout probe name	Sequence	Fluorophore	Purpose
RS0015	ATCCTCCTTCAATACATCCC	Cy5	MERFISH bit 1
RS0083	ACACTACCACCATTTCCTAT	Alexa750	MERFISH bit 2
RS0095	ACTCCACTACTACTCACTCT	Alexa750	MERFISH bit 3
RS0109	ACCCTCTAACTTCCATCACA	Cy5	MERFISH bit 4
RS0175	ACCACAACCCATTCCTTTCA	Cy5	MERFISH bit 5
RS0237	TTTCTACCACTAATCAACCC	Alexa750	MERFISH bit 6
RS0247	ACCCTTTACAAACACACCCT	Cy5	MERFISH bit 7
RS0255	TCCTATTCTCAACCTAACCT	Alexa750	MERFISH bit 8
RS0307	TATCCTTCAATCCCTCCACA	Alexa750	MERFISH bit 9
RS0332	ACATTACACCTCATTCTCCC	Cy5	MERFISH bit 10
RS0343	TTTACTCCCTACACCTCCAA	Cy5	MERFISH bit 11
RS0384	TTCTCCCTCTATCAACTCTA	Alexa750	MERFISH bit 12
RS0406	ACCCTTACTACTACATCATC	Cy5	MERFISH bit 13
RS0451	TCCTAACAACCAACTACTCC	Alexa750	MERFISH bit 14
RS0468	TCTATCATTACCCTCCTCCT	Alexa750	MERFISH bit 15
RS0548	TATTCACCTTACAAACCCTC	Cy5	MERFISH bit 16
RS0578	AAACACACACTAAACCACCC	Cy5	MERFISH bit 17
RS0584	AACTCATCTCAATCCTCCCA	Alexa750	MERFISH bit 18
RS0639	TATCTCATCAATCCCACACT	Cy5	MERFISH bit 19
RS0707	TCTATCATCTCCAAACCACA	Alexa750	MERFISH bit 20
RS0708	TCCAACTCATCTCTAATCTC	Alexa750	MERFISH bit 21
RS0730	AATACTCTCCCACCTCAACT	Cy5	MERFISH bit 22
RS0763	ATAAATCATTCCCACTACCC	Cy5	Vip
RS0793	ACCCAACACTCATAACATCC	Alexa750	Sst
RS0805	TTCCTAACAAATCACATCCC	Cy5	Calb1
RS0820	TTCTTCCCTCAATCTTCATC	Alexa750	Rab3b
RS0896	TACTACAAACCCATAATCCC	Cy5	Gad2
RS0967	TCCTCATCTTACTCCCTCTA	Alexa750	Slc17a7
RS0994	AATCTCACCTTCCACTTCAC	Cy5	Tac2
RS0996	TTACCTCTAACCCTCCATTC	Alexa750	Penk
RS1040	ACTTTCCACATACTATCCCA	Cy5	Lamp5
RS1047	ACCTTTCTCCATACCCAACT	Alexa750	Cd52
RS1199	TCAAACTTTCCAACCACCTC	Cy5	Rprml
RS1261	ACACCATTTATCCACTCCTC	Alexa750	Mup5
RS1312	TCCCAACTAACCTAACATTC	Cy5	Cnr1
RS1316	ACATCCTAACTACAACCTTC	Alexa750	Gad1
RS1326	ATCCTCACTACATCATCCAC	Cy5	Pvalb
RS1334	TCTCACACCACTTTCCTCAT	Alexa750	Igfbp6
